# Supplementary material for: A Novel Multi-Omics Analysis Model for Diagnosis and Survival Prediction of Lower-Grade Glioma Patients
Source: Front Oncol. 2022 May 12;12:729002. doi: 10.3389/fonc.2022.729002 (PMC9133344; doi:10.3389/fonc.2022.729002)
Supplement: Supplementary Figure 1 — The GO annotation and KEGG signaling pathway analysis in TCGA dataset. (A), the GO annotation exhibited several significant terms in IDHwt/1p19qnon-codel gliomas. (B), the KEGG signaling pathway demonstrated that multiple inflammation and tumor progress-related signaling pathways were significantly enriched in IDHwt/1p19qnon-codel gliomas. The GO annotation was performed by DAVID. The KEGG signaling pathway analysis was performed by ConsensusPathDB. [file DataSheet_1.zip]

Archive with 23 entries (23 files):
- Figure S3.tif
- Supplementary Method.docx
- Table S8.docx
- Figure S1.tif
- Figure S10.tif
- Figure S11.tif
- Figure S12.tif
- Figure S13.tif
- Figure S14.tif
- Figure S2.tif
- Figure S4.tif
- Figure S5.tif
- Figure S6.tif
- Figure S7.tif
- Figure S8.tif
- Figure S9.tif
- Table S1.docx
- Table S2.txt
- Table S3.txt
- Table S4.txt
- Table S5.txt
- Table S6.docx
- Table S7.txt
