# Supplementary material for: A Novel Multi-Omics Analysis Model for Diagnosis and Survival Prediction of Lower-Grade Glioma Patients
Source: Front Oncol. 2022 May 12;12:729002. doi: 10.3389/fonc.2022.729002 (PMC9133344; doi:10.3389/fonc.2022.729002)
Supplement: Supplementary Figure 1 — The GO annotation and KEGG signaling pathway analysis in TCGA dataset. (A), the GO annotation exhibited several significant terms in IDHwt/1p19qnon-codel gliomas. (B), the KEGG signaling pathway demonstrated that multiple inflammation and tumor progress-related signaling pathways were significantly enriched in IDHwt/1p19qnon-codel gliomas. The GO annotation was performed by DAVID. The KEGG signaling pathway analysis was performed by ConsensusPathDB. [file DataSheet_1.zip › Table S2.txt]

gene	IDHmut/1p19qcodel.Mean	IDHwt/1p19qnon-codel.Mean	logFC	P.value	FDR
GABBR1	6.627358455	4.601264053	-2.026094401	8.53E-30	4.49E-28
L1CAM	4.499134435	1.868828042	-2.630306394	2.63E-25	5.77E-24
AC062021.1	3.728143814	0.374052548	-3.354091266	1.54E-36	7.20E-34
ATOH8	4.399027124	1.971101477	-2.427925648	1.66E-37	1.27E-34
LINC02283	4.516128395	1.240654788	-3.275473607	2.24E-35	5.56E-33
FKBP9	2.412749806	4.418403032	2.005653226	2.48E-39	8.43E-36
DLL3	6.318359515	3.548228339	-2.770131175	2.45E-25	5.39E-24
GALNT13	4.97715635	2.267457597	-2.709698753	5.17E-35	1.15E-32
SLIT1	5.368956536	3.241876851	-2.127079685	3.46E-25	7.44E-24
KCNK3	2.950552923	0.805270191	-2.145282732	2.10E-33	2.58E-31
FLNC	1.395674391	3.857526682	2.461852291	4.90E-30	2.72E-28
MSN	3.720593618	6.194880798	2.47428718	1.82E-37	1.36E-34
AL118505.1	3.416969162	0.796149298	-2.620819864	3.99E-38	4.94E-35
RBP1	1.637185537	4.42326165	2.786076113	1.03E-35	3.02E-33
ABCC8	3.582779153	1.27960957	-2.303169583	4.22E-36	1.45E-33
S100A11	4.351244388	6.466278702	2.115034314	8.18E-27	2.32E-25
CDHR1	3.727181133	1.42951235	-2.297668783	9.74E-37	5.32E-34
NAPSB	1.491603733	3.731455715	2.239851982	7.51E-26	1.79E-24
PRLHR	2.463487565	0.302689247	-2.160798317	3.99E-34	6.39E-32
INA	5.392023409	2.325491073	-3.066532336	6.85E-26	1.65E-24
AL022313.4	3.947699946	1.237197906	-2.71050204	6.50E-32	5.54E-30
SUSD5	3.682605887	1.242050582	-2.440555305	3.47E-33	4.10E-31
VASN	0.930921518	3.185308883	2.254387365	9.74E-37	5.32E-34
CHI3L1	2.110480292	7.516390042	5.40590975	1.98E-34	3.51E-32
KCNJ11	4.008176347	1.757089135	-2.251087213	4.08E-35	9.39E-33
PLAT	1.365008945	3.368008978	2.003000032	5.60E-33	6.12E-31
PDLIM4	0.994693412	3.251679615	2.256986203	2.77E-29	1.29E-27
NOG	3.933817692	1.277939788	-2.655877904	5.22E-38	5.50E-35
EMP1	2.310887139	4.318588462	2.007701322	1.69E-26	4.48E-25
AL355916.2	3.426455064	1.389692204	-2.03676286	2.54E-21	3.07E-20
TRIM67	3.842237086	0.736119142	-3.106117944	2.10E-36	8.67E-34
PLPPR1	5.057517531	2.970270535	-2.087246996	4.14E-25	8.77E-24
AL049749.1	2.583606853	0.466411455	-2.117195398	4.05E-38	4.94E-35
WNT7B	3.057155054	1.01003079	-2.047124264	1.22E-29	6.17E-28
TAGLN2	4.302237545	6.486946106	2.184708561	1.41E-31	1.07E-29
SELL	4.591561636	2.368352537	-2.223209099	8.98E-18	6.89E-17
MOXD1	0.491561853	3.401386749	2.909824896	1.71E-34	3.11E-32
RARRES2	1.09665388	3.979570658	2.882916778	2.15E-33	2.63E-31
METTL7B	1.902124785	4.988456024	3.08633124	6.66E-27	1.93E-25
ASIC4	5.000226058	2.178062846	-2.822163212	8.16E-31	5.30E-29
SFRP2	4.686708616	2.043181003	-2.643527613	2.86E-16	1.86E-15
TMEM100	5.197696561	2.464337869	-2.733358692	2.07E-34	3.57E-32
DIRAS3	1.007284389	3.291409934	2.284125545	1.30E-35	3.56E-33
VIM	5.156259339	8.031342128	2.875082788	8.35E-34	1.18E-31
SFRP4	1.11762008	3.243275489	2.125655409	2.12E-27	6.69E-26
HLA-DRA	5.878768194	8.116236085	2.237467891	3.92E-23	6.10E-22
G0S2	0.558195384	2.565364859	2.007169476	1.13E-32	1.16E-30
DDIT4L	0.264321149	2.364717566	2.100396416	1.82E-32	1.78E-30
FABP5	1.187679876	3.462707626	2.27502775	2.21E-34	3.77E-32
BMP2	4.823252042	1.673617426	-3.149634617	1.89E-39	7.90E-36
IGFBP2	1.731785108	4.957600736	3.225815628	5.84E-33	6.35E-31
ACTL6B	4.307040813	1.853961197	-2.453079615	2.72E-28	1.03E-26
GABRA3	3.862913143	1.711455111	-2.151458032	2.20E-28	8.45E-27
RGR	2.977510874	0.771512049	-2.205998825	3.30E-34	5.42E-32
SOX8	7.72805083	5.125684883	-2.602365947	9.02E-35	1.83E-32
MYH7	3.65694168	1.557663731	-2.099277949	1.85E-33	2.32E-31
RASL10A	3.935882133	1.746188926	-2.189693207	1.92E-28	7.46E-27
MAOB	3.676441661	6.494671761	2.818230099	1.76E-29	8.59E-28
CHI3L2	1.566076082	4.209106078	2.643029996	2.03E-23	3.31E-22
ALOX5AP	1.96930935	4.121533258	2.152223908	2.45E-30	1.43E-28
LHFPL3	5.731312064	3.558164401	-2.173147663	7.25E-19	6.33E-18
PLEKHA4	1.838714022	4.146477278	2.307763256	3.59E-27	1.09E-25
RCOR2	4.743965148	2.229724626	-2.514240522	1.76E-35	4.65E-33
MIR9-3HG	4.278282048	2.019593663	-2.258688385	7.30E-38	6.76E-35
F3	3.62226059	5.940316617	2.318056027	2.84E-34	4.75E-32
MEGF11	3.629597871	1.596289105	-2.033308767	1.10E-30	6.94E-29
KLRC2	3.4281263	0.807820703	-2.620305598	3.17E-31	2.26E-29
DCX	3.675068503	1.655731018	-2.019337485	2.11E-24	3.97E-23
AC053503.1	3.747884255	0.831181563	-2.916702692	4.36E-38	4.94E-35
TNR	6.62342028	3.972730706	-2.650689574	9.81E-33	1.02E-30
FERMT1	4.172424033	1.313166375	-2.859257658	2.50E-36	1.02E-33
SDC4	3.094079408	5.512856197	2.418776789	2.00E-24	3.78E-23
AEBP1	3.532135838	6.014661354	2.482525516	1.77E-23	2.91E-22
SNAP91	4.383512187	2.296717571	-2.086794616	2.28E-22	3.19E-21
CD74	6.342244158	8.512572223	2.170328066	1.28E-24	2.49E-23
EMP3	1.51550003	5.013723303	3.498223273	3.49E-38	4.94E-35
KCNIP2	5.064956071	2.327304935	-2.737651136	1.94E-34	3.45E-32
GNG12	1.993834849	4.512683489	2.51884864	7.30E-38	6.76E-35
C3	4.112478281	6.332688362	2.22021008	1.42E-24	2.76E-23
ITGB4	2.345238446	4.460865982	2.115627536	1.26E-26	3.40E-25
LHX5-AS1	2.790730234	0.126918551	-2.663811682	1.10E-37	9.07E-35
AC009041.2	6.356223542	3.980375409	-2.375848133	1.07E-32	1.10E-30
PDPN	1.106499813	5.061956782	3.955456969	6.44E-39	1.97E-35
EMILIN3	0.408960202	3.215741771	2.806781569	1.65E-36	7.20E-34
GDAP1L1	4.710090657	2.296859693	-2.413230964	3.83E-35	9.00E-33
ANXA1	1.965252073	5.19407825	3.228826177	4.59E-32	4.08E-30
SHD	5.780275337	2.544271523	-3.236003814	1.05E-34	2.04E-32
CAPG	3.069637569	5.119486327	2.049848758	1.44E-28	5.82E-27
MEOX2	0.204104601	2.603242752	2.399138151	3.63E-17	2.61E-16
AQP1	4.776841602	7.68045471	2.903613108	3.71E-19	3.36E-18
C1QL1	6.861712019	4.700025414	-2.161686605	1.70E-20	1.82E-19
GPR17	5.831803483	3.297219046	-2.534584437	2.02E-19	1.88E-18
SERPINE1	1.829286073	3.840177561	2.010891487	3.45E-20	3.54E-19
LGR6	0.275506056	2.278193609	2.002687553	2.35E-20	2.46E-19
NPNT	1.052579378	3.194800316	2.142220938	1.83E-25	4.11E-24
HSPB6	2.171529742	4.876829264	2.705299522	7.58E-36	2.37E-33
FOXJ1	1.483568885	3.52254981	2.038980924	4.18E-20	4.26E-19
CLIC1	3.563516333	5.693924777	2.130408443	7.97E-32	6.61E-30
CRTAC1	5.146902175	2.207883534	-2.939018641	5.28E-35	1.16E-32
FMOD	0.897007756	3.29524943	2.398241674	3.52E-25	7.55E-24
AC104051.2	2.439443731	0.403143239	-2.036300492	1.24E-15	7.51E-15
SPP1	6.440426463	8.62864881	2.188222347	7.80E-20	7.70E-19
SEZ6L	6.403800541	3.990851559	-2.412948982	8.33E-31	5.38E-29
DSCAML1	3.778196816	1.739368812	-2.038828004	1.93E-33	2.40E-31
CPLX2	5.235733174	3.0147006	-2.221032575	1.48E-14	7.99E-14
TIMP1	2.902206218	6.470006255	3.567800037	8.27E-36	2.53E-33
POSTN	0.187875291	2.307644508	2.119769217	8.21E-22	1.06E-20
PLA2G5	0.847949891	3.095376374	2.247426483	2.59E-32	2.41E-30
OCIAD2	1.31348957	3.318157461	2.00466789	4.65E-33	5.24E-31
STEAP3	1.277685758	3.599756081	2.322070323	3.96E-31	2.78E-29
RTP5	4.219222777	1.546054498	-2.673168278	8.83E-32	7.20E-30
CHGB	5.816533799	2.888637734	-2.927896065	3.47E-33	4.10E-31
LTF	0.32908614	3.141061939	2.811975799	1.04E-21	1.32E-20
H2AFY2	4.435849658	2.367616899	-2.068232759	6.55E-31	4.31E-29
HLA-DRB1	4.987551733	7.064918372	2.077366639	2.63E-21	3.17E-20
SMOC1	7.634842687	4.225695082	-3.409147605	1.42E-35	3.81E-33
CSDC2	4.814805678	2.280956634	-2.533849044	2.09E-30	1.24E-28
ZDHHC22	5.951494707	3.156858351	-2.794636357	5.03E-37	3.14E-34
MMD2	4.704003061	2.685856655	-2.018146405	1.32E-25	3.04E-24
CACNG2	2.832373943	0.582866575	-2.249507368	3.25E-36	1.24E-33
TSTD1	1.059245174	3.221403854	2.162158681	5.35E-31	3.64E-29
SMIM18	3.259084933	1.069091531	-2.189993402	4.45E-35	1.02E-32
SCG3	7.89364397	5.740880412	-2.152763558	3.85E-33	4.50E-31
NSG2	6.424909426	3.449550828	-2.975358598	7.65E-26	1.82E-24
RAB34	1.510817234	3.962092166	2.451274932	1.94E-38	3.61E-35
MT1M	2.697137755	4.803844313	2.106706558	2.31E-30	1.35E-28
SERPING1	3.231172836	5.402302266	2.17112943	5.73E-28	2.04E-26
TGFB2	1.201302165	3.613721348	2.412419182	1.38E-34	2.58E-32
TNFRSF12A	1.50290331	3.967642819	2.464739509	4.33E-29	1.95E-27
CHGA	4.874882025	2.551185484	-2.323696542	4.35E-18	3.45E-17
JPH4	5.084933242	3.010509564	-2.074423678	1.94E-25	4.33E-24
FAM181A	0.994823996	3.059062422	2.064238426	1.26E-29	6.38E-28
SCRT1	3.722253964	1.150207324	-2.57204664	4.74E-31	3.25E-29
GFRA1	3.529982524	1.351947886	-2.178034638	1.59E-28	6.29E-27
ATCAY	6.241180084	3.433925377	-2.807254706	4.23E-32	3.81E-30
ANGPTL2	6.258085842	4.09700583	-2.161080013	7.36E-34	1.08E-31
MYT1	3.722988879	1.672712389	-2.050276491	1.42E-25	3.25E-24
