# Supplementary material for: A Novel Multi-Omics Analysis Model for Diagnosis and Survival Prediction of Lower-Grade Glioma Patients
Source: Front Oncol. 2022 May 12;12:729002. doi: 10.3389/fonc.2022.729002 (PMC9133344; doi:10.3389/fonc.2022.729002)
Supplement: Supplementary Figure 1 — The GO annotation and KEGG signaling pathway analysis in TCGA dataset. (A), the GO annotation exhibited several significant terms in IDHwt/1p19qnon-codel gliomas. (B), the KEGG signaling pathway demonstrated that multiple inflammation and tumor progress-related signaling pathways were significantly enriched in IDHwt/1p19qnon-codel gliomas. The GO annotation was performed by DAVID. The KEGG signaling pathway analysis was performed by ConsensusPathDB. [file DataSheet_1.zip › Table S3.txt]

gene	IDHmut/1p19qcodel.Mean	IDHwt/1p19qnon-codel.Mean	logFC	P.value	FDR	correlation	correlation.P.value
MARCH2	0.351472918	0.152305358	-1.206446838	7.11E-36	3.35E-33	-0.379617018	0.000160935
MARCH11	0.127933085	0.327850733	1.357649707	4.17E-26	1.97E-23	-0.339507614	0.00081508
A2M-AS1	0.34534873	0.178291467	-0.953816259	5.86E-30	2.77E-27	-0.561814122	3.83E-09
AC004637.1	0.657334999	0.553662472	-0.247622064	6.72E-25	3.17E-22	-0.365261062	0.00029475
AC008592.3	0.703431125	0.425433689	-0.725474891	1.93E-27	9.10E-25	-0.351887885	0.000505233
AC055876.1	0.706774961	0.588976462	-0.263040951	1.55E-08	7.30E-06	-0.499343527	3.00E-07
AC068057.1	0.332559693	0.262952869	-0.33880908	3.08E-07	0.000145609	-0.365390081	0.000293188
AC068196.1	0.320394688	0.619546874	0.951363212	9.23E-27	4.36E-24	-0.342852488	0.000717654
AC092634.2	0.225748446	0.469804838	1.057345511	8.48E-24	4.00E-21	-0.368346092	0.00025942
AC126407.1	0.419966497	0.509695199	0.279360521	9.30E-14	4.39E-11	-0.640669787	3.54E-12
AC140912.1	0.260019002	0.402431913	0.630127661	2.66E-27	1.25E-24	-0.379207904	0.000163798
ACTL10	0.577281053	0.380212648	-0.602467348	3.63E-32	1.71E-29	-0.433170102	1.30E-05
AKR1B1	0.247422669	0.291615407	0.237089259	1.64E-32	7.76E-30	-0.442322868	8.06E-06
ANGPTL2	0.263897536	0.382872408	0.536885813	4.12E-37	1.95E-34	-0.468146625	1.96E-06
ANKRD30B	0.336589824	0.478884032	0.50868477	2.62E-18	1.23E-15	-0.372393818	0.000218979
ANXA2	0.596673815	0.464450905	-0.36141636	5.72E-34	2.70E-31	-0.525379666	5.42E-08
ANXA2R	0.627310157	0.311661898	-1.00919713	1.80E-26	8.51E-24	-0.673777971	9.92E-14
APOBEC3G	0.459795509	0.333023439	-0.465368652	1.88E-35	8.88E-33	-0.559804591	4.47E-09
APOD	0.673317434	0.783572747	0.218780401	1.17E-19	5.52E-17	-0.393182575	8.85E-05
AQP1	0.754035577	0.590332864	-0.353103934	3.91E-36	1.84E-33	-0.468139002	1.96E-06
AQP4	0.546888791	0.380192787	-0.524516331	2.08E-32	9.83E-30	-0.675373635	8.26E-14
AQP5	0.663373438	0.552105875	-0.264876294	4.43E-28	2.09E-25	-0.450826835	5.12E-06
ARAP3	0.485854563	0.332532781	-0.54702795	1.45E-37	6.87E-35	-0.553652342	7.13E-09
ARC	0.373020997	0.200612848	-0.894842836	1.93E-39	9.11E-37	-0.56120092	4.01E-09
ASIC4	0.330587322	0.432365609	0.387220372	9.04E-30	4.27E-27	-0.535264551	2.72E-08
ATP6V1G2	0.243510551	0.347771834	0.514156812	1.45E-36	6.82E-34	-0.351848067	0.000506027
B3GALNT1	0.397843847	0.231690157	-0.780005531	6.09E-34	2.87E-31	-0.37310097	0.000212543
B3GALT2	0.352175119	0.474738416	0.430839813	1.82E-34	8.60E-32	-0.51207536	1.32E-07
B3GNT5	0.587139946	0.351564608	-0.739914573	7.54E-39	3.56E-36	-0.489702892	5.47E-07
B3GNT7	0.651120169	0.46464788	-0.486786003	2.83E-35	1.34E-32	-0.455603723	3.95E-06
BAALC	0.349263841	0.417154618	0.256264926	1.90E-25	8.97E-23	-0.561040952	4.06E-09
BBOX1	0.532265316	0.41794645	-0.348827453	5.47E-21	2.58E-18	-0.651750794	1.12E-12
BBS5	0.151919248	0.172571315	0.18388801	3.58E-08	1.69E-05	-0.464268932	2.44E-06
BLOC1S1	0.545951562	0.306782301	-0.831557705	6.29E-40	2.97E-37	-0.342866569	0.000717267
BST2	0.721635111	0.553166989	-0.38355447	2.10E-35	9.89E-33	-0.66931251	1.65E-13
BVES	0.301248785	0.184743765	-0.705429746	1.30E-23	6.15E-21	-0.403715312	5.46E-05
C1orf115	0.399044385	0.32268547	-0.306420606	1.43E-11	6.73E-09	-0.37208393	0.000221856
C1orf229	0.378823102	0.246655876	-0.619024655	1.65E-36	7.78E-34	-0.363672479	0.000314623
C1QL1	0.161914045	0.309352559	0.934023834	7.65E-33	3.61E-30	-0.434766292	1.19E-05
C21orf62	0.568197749	0.430973107	-0.398795271	3.17E-24	1.49E-21	-0.507561113	1.78E-07
C21orf91	0.188991188	0.233858849	0.307319052	7.08E-05	0.033411664	-0.452864233	4.58E-06
C2orf40	0.525692137	0.468641302	-0.165734052	5.84E-10	2.76E-07	-0.433839436	1.25E-05
C4BPA	0.671369825	0.634533223	-0.081411994	1.38E-07	6.53E-05	-0.492180936	4.70E-07
C4orf19	0.462817975	0.51189372	0.145399411	1.66E-26	7.83E-24	-0.413682709	3.41E-05
C9orf24	0.727189346	0.571021733	-0.348785408	8.50E-31	4.01E-28	-0.404771404	5.20E-05
C9orf64	0.434865846	0.224345455	-0.954848449	1.27E-36	5.98E-34	-0.388779406	0.00010776
CA15P1	0.971470893	0.933206582	-0.057974288	2.28E-07	0.000107511	-0.617926239	3.25E-11
CABLES1	0.570902286	0.459871389	-0.312013397	1.62E-35	7.64E-33	-0.588816205	4.32E-10
CALHM2	0.649524487	0.479613151	-0.437512701	6.82E-38	3.22E-35	-0.363493548	0.000316938
CALM3	0.529332247	0.651007765	0.298501205	1.27E-30	5.99E-28	-0.603831311	1.17E-10
CARD6	0.673254653	0.523627009	-0.362612782	4.33E-17	2.05E-14	-0.457963223	3.47E-06
CASP4	0.378890224	0.261823745	-0.533183973	2.50E-25	1.18E-22	-0.588250748	4.53E-10
CBLN3	0.681234095	0.343212721	-0.989047614	1.66E-37	7.85E-35	-0.555889159	6.02E-09
CCDC184	0.245622054	0.111116439	-1.144367841	5.36E-40	2.53E-37	-0.348886068	0.000568374
CCDC71L	0.218725681	0.282086533	0.367015172	1.20E-09	5.68E-07	-0.557948535	5.15E-09
CCDC8	0.680003517	0.528983699	-0.362318943	6.60E-21	3.12E-18	-0.741158444	1.33E-17
CCDC81	0.463334942	0.351387116	-0.39899419	1.71E-18	8.05E-16	-0.410075195	4.05E-05
CCNDBP1	0.278533345	0.299975317	0.106993743	5.29E-13	2.50E-10	-0.353099869	0.000481615
CCNYL2	0.342617754	0.450096704	0.393635089	3.75E-23	1.77E-20	-0.56754765	2.45E-09
CCRL2	0.694162612	0.588904956	-0.237238848	9.62E-22	4.54E-19	-0.453526606	4.42E-06
CCSER1	0.23105969	0.36663973	0.666097537	6.51E-40	3.07E-37	-0.373192294	0.000211724
CD109	0.502796404	0.324646204	-0.631105991	1.40E-39	6.62E-37	-0.649139841	1.48E-12
CD274	0.340021615	0.161980662	-1.069804873	1.84E-36	8.68E-34	-0.48761111	6.21E-07
CD40	0.605860774	0.474758871	-0.351791345	1.36E-20	6.44E-18	-0.453516077	4.42E-06
CD48	0.601245662	0.49352367	-0.284835298	8.33E-27	3.93E-24	-0.344851204	0.000664641
CDKL2	0.515532202	0.418995745	-0.299126954	5.29E-12	2.50E-09	-0.374722509	0.000198437
CECR7	0.363806615	0.405459144	0.156384772	4.73E-11	2.23E-08	-0.487031747	6.43E-07
CFLAR	0.383645461	0.166147046	-1.207313041	1.44E-40	6.80E-38	-0.386788233	0.000117693
CHRNA9	0.624545117	0.545896329	-0.194178801	4.03E-15	1.90E-12	-0.636878312	5.19E-12
CKMT2	0.757753009	0.551829655	-0.457504686	5.09E-31	2.40E-28	-0.42461411	2.00E-05
CLDN10	0.567285847	0.466010023	-0.283714886	1.31E-32	6.18E-30	-0.441626733	8.36E-06
CLUHP3	0.333414643	0.385737638	0.210302452	5.27E-27	2.49E-24	-0.560251212	4.32E-09
CMBL	0.278435328	0.30408233	0.127119713	9.96E-09	4.70E-06	-0.674200323	9.45E-14
CMTM5	0.464659994	0.60626305	0.383768457	4.03E-38	1.90E-35	-0.62575169	1.55E-11
CNTN2	0.591870797	0.471144963	-0.329111256	8.90E-34	4.20E-31	-0.50335704	2.33E-07
COL9A2	0.537561586	0.433575446	-0.31014699	9.98E-30	4.71E-27	-0.420673618	2.43E-05
COPZ2	0.440113576	0.301000833	-0.548108393	3.46E-37	1.63E-34	-0.390178508	0.000101252
CPNE8	0.431255902	0.227285139	-0.924040847	1.17E-26	5.50E-24	-0.633950659	6.95E-12
CPQ	0.547071811	0.438274993	-0.319893856	1.00E-34	4.73E-32	-0.724991553	1.43E-16
CRACR2A	0.582574446	0.47640861	-0.290242934	3.28E-22	1.55E-19	-0.364245775	0.000307313
CRISPLD1	0.224571093	0.251747346	0.164804334	3.74E-17	1.77E-14	-0.362598512	0.00032875
CRYGD	0.691735838	0.547648878	-0.336969988	5.47E-27	2.58E-24	-0.410555358	3.96E-05
CSRP1	0.478974486	0.358179765	-0.419264973	1.40E-25	6.59E-23	-0.635045284	6.23E-12
CSRP2	0.378085092	0.269002072	-0.491093678	6.52E-38	3.08E-35	-0.526948306	4.87E-08
CUL7	0.640947016	0.390393363	-0.715276574	1.17E-40	5.52E-38	-0.382658983	0.000141054
CYP27A1	0.446327024	0.211273393	-1.07899007	1.25E-39	5.91E-37	-0.594542367	2.65E-10
CYTL1	0.587382598	0.368094786	-0.67422321	3.90E-32	1.84E-29	-0.450561721	5.19E-06
DBI	0.779574352	0.667176073	-0.224619075	9.80E-14	4.63E-11	-0.71574796	5.19E-16
DBX2	0.309703971	0.176171504	-0.813909293	1.14E-35	5.40E-33	-0.60345278	1.22E-10
DCAF12L2	0.55183401	0.670367172	0.280717128	2.06E-15	9.72E-13	-0.382099318	0.000144531
DCX	0.307921849	0.434610536	0.497158911	9.65E-19	4.55E-16	-0.595058898	2.54E-10
DDB2	0.254874688	0.12545589	-1.0226079	4.22E-36	1.99E-33	-0.409158666	4.23E-05
DDIT4L	0.418704242	0.157107642	-1.414178177	4.22E-37	1.99E-34	-0.396395698	7.65E-05
DES	0.696539216	0.524074754	-0.410431969	4.89E-40	2.31E-37	-0.526895694	4.89E-08
DGUOK-AS1	0.310885191	0.155557272	-0.998936059	4.72E-13	2.23E-10	-0.346482834	0.000624046
DKK3	0.387685347	0.2858463	-0.43964659	1.53E-36	7.21E-34	-0.360511179	0.00035789
DLGAP4-AS1	0.521161745	0.415214843	-0.327873172	3.80E-40	1.79E-37	-0.337109143	0.000892211
DMRTA2	0.398342798	0.236466939	-0.752372001	5.18E-25	2.45E-22	-0.505572977	2.02E-07
DNAH14	0.365624443	0.413928951	0.179020636	5.17E-05	0.024403144	-0.354953487	0.000447446
DNAJA4	0.731147827	0.616275201	-0.246588389	1.68E-32	7.92E-30	-0.614030952	4.66E-11
DOK1	0.520510556	0.400495341	-0.378141965	8.15E-38	3.85E-35	-0.38426664	0.00013149
DPYSL5	0.340855289	0.239108471	-0.511494126	1.01E-36	4.75E-34	-0.416969508	2.91E-05
DRC1	0.35176844	0.156027965	-1.172821422	5.63E-35	2.66E-32	-0.338052441	0.000861115
DUSP6	0.121746735	0.092998746	-0.388599923	1.78E-22	8.42E-20	-0.372757361	0.000215648
EEF1B2P4	0.544884401	0.258265413	-1.077095742	3.23E-37	1.53E-34	-0.372611551	0.000216978
EFEMP1	0.530344464	0.417991863	-0.343454851	1.84E-35	8.69E-33	-0.36491201	0.000299015
EID3	0.644800862	0.162629545	-1.987264297	1.52E-37	7.18E-35	-0.504471405	2.17E-07
EIF5A2	0.355848066	0.408564418	0.199302172	1.32E-10	6.23E-08	-0.487530676	6.24E-07
ELOVL4	0.235093501	0.298405589	0.344039903	1.90E-21	8.99E-19	-0.418513028	2.70E-05
EMP3	0.462369841	0.3167126	-0.545873033	3.87E-36	1.82E-33	-0.478448723	1.07E-06
EMX2	0.392260952	0.188372326	-1.058226696	7.11E-36	3.35E-33	-0.369574784	0.00024647
ENPP2	0.677948457	0.571984318	-0.245199999	2.86E-25	1.35E-22	-0.550854126	8.79E-09
ENPP4	0.202493893	0.306529494	0.598147502	3.94E-32	1.86E-29	-0.529106776	4.19E-08
ENTPD3	0.593754594	0.510645922	-0.217543487	4.38E-11	2.07E-08	-0.369609604	0.000246111
EPB41L3	0.189240463	0.295276581	0.641846342	4.53E-15	2.14E-12	-0.512221785	1.31E-07
EPHX2	0.480124304	0.260131061	-0.884169291	1.39E-38	6.55E-36	-0.482765963	8.32E-07
EPHX3	0.496936178	0.388561165	-0.354918862	4.62E-15	2.18E-12	-0.33436499	0.000988582
EPS15	0.439114826	0.318013156	-0.465511796	2.58E-29	1.22E-26	-0.348350239	0.000580377
EVA1C	0.395866647	0.21895321	-0.854391918	5.97E-36	2.82E-33	-0.435311426	1.16E-05
EVI2A	0.611932089	0.712698551	0.219920438	9.02E-15	4.26E-12	-0.528878801	4.26E-08
EXO5	0.122265817	0.26937186	1.139578039	2.86E-32	1.35E-29	-0.763627782	3.57E-19
EYA2	0.378301057	0.275529346	-0.45732882	5.71E-38	2.69E-35	-0.49793397	3.28E-07
EZR	0.520378907	0.414844126	-0.326993126	1.80E-39	8.51E-37	-0.534766438	2.82E-08
F3	0.375730276	0.214722768	-0.807222198	2.53E-37	1.20E-34	-0.360590906	0.000356735
FAAH	0.316234461	0.404209451	0.354108462	2.81E-27	1.33E-24	-0.547819849	1.10E-08
FABP5	0.640689316	0.415250139	-0.625644281	8.22E-28	3.88E-25	-0.48133318	9.06E-07
FAHD2B	0.347686798	0.190331791	-0.869271736	4.36E-32	2.06E-29	-0.404968751	5.15E-05
FAM110C	0.427552631	0.286920293	-0.575452013	4.69E-33	2.22E-30	-0.43128065	1.43E-05
FAM124B	0.524798879	0.3479854	-0.592737862	8.48E-32	4.00E-29	-0.415919742	3.06E-05
FAM222A-AS1	0.550048702	0.479765675	-0.19722942	1.24E-07	5.83E-05	-0.357206119	0.000408922
FAM225A	0.187950356	0.325254659	0.791218072	3.89E-10	1.84E-07	-0.359255114	0.000376551
FAM24B	0.465802984	0.392331464	-0.247646841	1.50E-07	7.07E-05	-0.742029616	1.16E-17
FAS	0.807608905	0.684119973	-0.239407467	1.79E-14	8.43E-12	-0.370927629	0.000232902
FBXO17	0.26462432	0.082552348	-1.680564497	2.11E-39	9.98E-37	-0.52933742	4.13E-08
FBXO27	0.212405459	0.130498093	-0.702792125	3.08E-13	1.45E-10	-0.507503488	1.78E-07
FBXO47	0.576913567	0.412566849	-0.483727291	9.47E-16	4.47E-13	-0.451934177	4.82E-06
FCHSD1	0.559670735	0.242649372	-1.205705185	1.82E-40	8.57E-38	-0.507173248	1.82E-07
FES	0.730021947	0.553519641	-0.399305327	4.36E-36	2.06E-33	-0.593004955	3.03E-10
FGFBP2	0.661866087	0.5437472	-0.283603284	1.13E-20	5.34E-18	-0.437691835	1.03E-05
FHL3	0.572615475	0.398859902	-0.521684568	4.66E-37	2.20E-34	-0.618786149	3.00E-11
FIBIN	0.415116941	0.20315979	-1.03090292	3.68E-19	1.74E-16	-0.468607775	1.90E-06
FIRRE	0.458572545	0.26829345	-0.773338147	5.42E-12	2.56E-09	-0.481488541	8.98E-07
FMOD	0.726865964	0.5038707	-0.528635787	1.43E-36	6.75E-34	-0.596771459	2.19E-10
FNBP1P1	0.420022505	0.347194315	-0.274723304	8.74E-07	0.000412521	-0.39234772	9.19E-05
FOXG1	0.070153453	0.11185266	0.673013555	3.68E-18	1.74E-15	-0.723331059	1.81E-16
FOXG1-AS1	0.326013184	0.148543883	-1.134041107	4.06E-28	1.92E-25	-0.363569036	0.000315959
FTH1	0.236204388	0.12506576	-0.917348898	4.65E-36	2.20E-33	-0.490991873	5.05E-07
G0S2	0.5830649	0.33092974	-0.817131528	1.47E-31	6.93E-29	-0.411305927	3.82E-05
G6PC2	0.487813114	0.668437389	0.454463891	2.07E-39	9.75E-37	-0.378921731	0.000165829
GCFC2	0.34573051	0.200927015	-0.78297637	6.64E-32	3.13E-29	-0.345509714	0.000647975
GLYCTK-AS1	0.381920001	0.506712616	0.407897275	3.45E-32	1.63E-29	-0.434138431	1.23E-05
GPR156	0.610906579	0.459224046	-0.411753592	4.41E-37	2.08E-34	-0.466653936	2.13E-06
GPR17	0.58062076	0.697991633	0.265613587	1.68E-28	7.93E-26	-0.577190028	1.13E-09
GPR21	0.510380653	0.731274251	0.518838922	1.84E-39	8.70E-37	-0.353268951	0.000478402
GPR37	0.37268126	0.277944274	-0.423146616	7.73E-27	3.65E-24	-0.510281191	1.49E-07
GRASP	0.616911397	0.505899228	-0.286213261	5.14E-31	2.43E-28	-0.397357081	7.32E-05
GSTM1	0.303691992	0.22789467	-0.414241685	1.01E-05	0.004762621	-0.540937679	1.82E-08
GUSBP5	0.311220104	0.157102104	-0.986232754	2.13E-22	1.01E-19	-0.356978715	0.000412668
GYPC	0.53671093	0.351796672	-0.609403434	2.97E-34	1.40E-31	-0.454510008	4.19E-06
HCCAT5	0.775103608	0.789411738	0.026388803	2.76E-07	0.000130441	-0.509569396	1.56E-07
HCG21	0.508617899	0.207857471	-1.290987627	3.38E-40	1.60E-37	-0.487280093	6.34E-07
HCG4B	0.261414911	0.152826005	-0.774451382	1.59E-25	7.48E-23	-0.380969738	0.000151794
HERC2P4	0.50070455	0.606700465	0.277024851	1.28E-17	6.02E-15	-0.391514344	9.54E-05
HFE	0.579206275	0.338870131	-0.773344755	3.83E-35	1.81E-32	-0.596116655	2.31E-10
HHIP	0.408102781	0.294633536	-0.47001089	2.58E-36	1.22E-33	-0.48939013	5.57E-07
HIST1H3H	0.257103106	0.179441733	-0.518831582	1.52E-08	7.15E-06	-0.371560284	0.000226797
HIST3H2A	0.04175808	0.144478458	1.790727129	3.30E-19	1.56E-16	-0.480892747	9.30E-07
HOPX	0.426638736	0.334688642	-0.350195365	1.20E-26	5.66E-24	-0.411474833	3.79E-05
HORMAD2	0.552952087	0.331503128	-0.738131995	2.01E-37	9.48E-35	-0.399124427	6.75E-05
HPDL	0.391596281	0.233391018	-0.746618025	3.40E-22	1.60E-19	-0.45877372	3.31E-06
HSBP1L1	0.358562871	0.225739401	-0.667567851	3.81E-24	1.80E-21	-0.445145623	6.94E-06
HTATIP2	0.439253047	0.33093643	-0.408498176	1.56E-17	7.37E-15	-0.610993733	6.16E-11
IDO1	0.827399228	0.708035509	-0.224761898	8.79E-28	4.15E-25	-0.334561613	0.000981374
IFI16	0.441437039	0.337930786	-0.385479898	9.49E-31	4.48E-28	-0.383292859	0.000137208
IFI44	0.344600034	0.210339078	-0.712205936	4.72E-22	2.23E-19	-0.431260904	1.43E-05
INA	0.144801074	0.23320182	0.687506743	5.76E-18	2.72E-15	-0.388099948	0.000111058
INSM1	0.146588621	0.112321452	-0.384139631	2.89E-18	1.36E-15	-0.354472206	0.000456097
ITPRIPL1	0.466673275	0.261729727	-0.834335057	2.48E-34	1.17E-31	-0.494666099	4.03E-07
JAG1	0.383292335	0.177564216	-1.110104281	8.26E-41	3.90E-38	-0.45150178	4.94E-06
KAZALD1	0.459693387	0.341639609	-0.428196664	8.83E-39	4.17E-36	-0.603000252	1.27E-10
KCNE4	0.620774362	0.496993262	-0.320842683	5.32E-25	2.51E-22	-0.522999021	6.38E-08
KCNH1	0.446890244	0.550717328	0.301391455	2.29E-40	1.08E-37	-0.397062282	7.42E-05
KCNS2	0.539577229	0.437602441	-0.30220868	1.57E-18	7.40E-16	-0.341174467	0.000765114
KCTD12	0.433552562	0.228055428	-0.926822404	1.39E-37	6.57E-35	-0.427583724	1.72E-05
KHDRBS2	0.139094161	0.310514489	1.158598728	1.05E-27	4.97E-25	-0.395000189	8.15E-05
KIAA1614	0.666837254	0.496152858	-0.426550042	9.29E-40	4.39E-37	-0.471511858	1.61E-06
KLF9	0.169914765	0.066781507	-1.347290668	1.03E-36	4.85E-34	-0.399580869	6.61E-05
KRTAP9-2	0.513226095	0.553193916	0.108190764	6.44E-20	3.04E-17	-0.378914429	0.000165881
LACTB2	0.327804972	0.181688537	-0.851370335	7.07E-30	3.34E-27	-0.525852067	5.25E-08
LGALS1	0.518934376	0.131391961	-1.981675098	1.95E-40	9.18E-38	-0.508196957	1.71E-07
LGALS3	0.47412987	0.272759186	-0.797654503	9.12E-37	4.30E-34	-0.551396611	8.44E-09
LGI1	0.6544427	0.456465634	-0.519760634	1.30E-29	6.14E-27	-0.594652615	2.63E-10
LIMD1	0.497527329	0.414415259	-0.26369865	1.63E-27	7.68E-25	-0.403683817	5.47E-05
LINC00092	0.698131401	0.444124727	-0.652533705	7.81E-37	3.69E-34	-0.519542299	8.06E-08
LINC00237	0.164829253	0.316464342	0.941070643	6.62E-34	3.13E-31	-0.373823167	0.00020615
LINC00346	0.646803321	0.390850397	-0.726710582	3.01E-39	1.42E-36	-0.576330369	1.21E-09
LINC00941	0.433292004	0.272576263	-0.668679682	1.80E-28	8.48E-26	-0.548009607	1.09E-08
LINC01023	0.205729471	0.044103785	-2.221774109	1.47E-35	6.93E-33	-0.501578726	2.61E-07
LINC01109	0.808243029	0.370592386	-1.124955921	1.14E-37	5.38E-35	-0.466634366	2.13E-06
LINC01132	0.361632853	0.217481343	-0.733634105	1.06E-28	4.99E-26	-0.405144219	5.11E-05
LINC01366	0.644094398	0.498573391	-0.369466257	6.44E-32	3.04E-29	-0.446808569	6.35E-06
LINC01497	0.847806571	0.613565614	-0.466517516	1.00E-26	4.74E-24	-0.607078626	8.79E-11
LINC01551	0.240652233	0.178205417	-0.433408615	5.66E-11	2.67E-08	-0.665789073	2.45E-13
LMO2	0.397591495	0.291077423	-0.449883952	2.46E-33	1.16E-30	-0.602583171	1.31E-10
LRFN5	0.070195803	0.168950153	1.26714097	3.88E-25	1.83E-22	-0.399152646	6.74E-05
LY6G6D	0.710003371	0.562529738	-0.335896508	2.54E-31	1.20E-28	-0.383382105	0.000136675
LYN	0.466852019	0.338309179	-0.464623002	8.83E-39	4.17E-36	-0.46737322	2.04E-06
LYPD1	0.331416415	0.275819671	-0.264919707	3.44E-16	1.62E-13	-0.617516584	3.37E-11
MAB21L1	0.485627323	0.329265824	-0.560596816	8.60E-15	4.06E-12	-0.563057151	3.48E-09
MACROD2	0.327867198	0.419352292	0.355051171	1.02E-31	4.81E-29	-0.613475015	4.91E-11
MAGEE2	0.466717932	0.580502879	0.314752324	3.65E-07	0.000172362	-0.587985263	4.64E-10
MAP10	0.332129623	0.186520546	-0.832411849	8.53E-26	4.03E-23	-0.536159597	2.56E-08
MARVELD1	0.652342647	0.419773105	-0.636020211	1.08E-38	5.11E-36	-0.512107318	1.32E-07
MARVELD2	0.769686439	0.59547963	-0.370218672	1.49E-22	7.05E-20	-0.440494427	8.87E-06
ME1	0.662190832	0.568717782	-0.219534124	1.44E-14	6.79E-12	-0.680581111	4.49E-14
MEGF10	0.611785436	0.426932562	-0.519017564	1.94E-37	9.17E-35	-0.580205436	8.85E-10
MEOX2	0.302723118	0.087920181	-1.783732596	1.35E-33	6.39E-31	-0.419107	2.62E-05
METTL11B	0.499043243	0.395659198	-0.334906536	1.01E-14	4.75E-12	-0.406002599	4.91E-05
MFNG	0.425949231	0.281821737	-0.595898595	2.92E-32	1.38E-29	-0.65290874	9.95E-13
MGARP	0.553885743	0.37510081	-0.562310024	4.40E-30	2.08E-27	-0.421761313	2.30E-05
MGST2	0.517391325	0.25379073	-1.027616488	6.24E-36	2.94E-33	-0.481544345	8.95E-07
MIR128-1	0.921316667	0.886395407	-0.055746706	2.58E-05	0.012194488	-0.383293797	0.000137203
MIR518E	0.519861602	0.621238524	0.257019697	1.09E-34	5.16E-32	-0.521917379	6.87E-08
MKRN3	0.272140567	0.418493278	0.620852421	6.90E-16	3.26E-13	-0.781439848	1.51E-20
MMP14	0.685063697	0.558701596	-0.294160194	3.30E-39	1.56E-36	-0.345591155	0.000645941
MPP4	0.662745588	0.616720179	-0.103839109	5.08E-05	0.023957399	-0.482099286	8.66E-07
MRAP2	0.36707059	0.25762009	-0.510812424	3.73E-31	1.76E-28	-0.358798845	0.000383549
MT1E	0.537848889	0.149737485	-1.844765466	4.69E-39	2.21E-36	-0.571859726	1.74E-09
MT1M	0.696219459	0.342749875	-1.022385996	1.17E-40	5.52E-38	-0.475141775	1.31E-06
MTMR8	0.241210628	0.380330128	0.656958748	8.17E-21	3.86E-18	-0.400314354	6.39E-05
MTMR9LP	0.226763454	0.254372909	0.165756881	3.76E-09	1.77E-06	-0.33594272	0.000932076
MTSS1L	0.375196041	0.496292615	0.40354638	3.88E-31	1.83E-28	-0.447302757	6.19E-06
MYL12A	0.460071118	0.230365841	-0.997930082	6.03E-34	2.84E-31	-0.348969461	0.000566527
MYT1	0.3925079	0.573348446	0.546690496	2.37E-36	1.12E-33	-0.506209545	1.94E-07
NAALAD2	0.418732036	0.196546181	-1.091158963	1.17E-30	5.53E-28	-0.381180486	0.000150414
NANOS1	0.456363306	0.310299547	-0.556521207	4.60E-28	2.17E-25	-0.352591828	0.000491389
NAPRT	0.531736167	0.4724583	-0.170523598	1.91E-05	0.009036196	-0.681035764	4.26E-14
NEAT1	0.497497499	0.196601388	-1.339415768	1.33E-37	6.28E-35	-0.459694896	3.15E-06
NEFH	0.529613803	0.326713693	-0.6969138	1.80E-31	8.49E-29	-0.426435991	1.82E-05
NES	0.314383959	0.153812497	-1.031354878	2.35E-34	1.11E-31	-0.706073995	1.89E-15
NETO1	0.117587301	0.267459402	1.185587659	4.46E-12	2.11E-09	-0.56532819	2.91E-09
NFIB	0.183052682	0.239167783	0.385764155	2.45E-25	1.16E-22	-0.467529371	2.03E-06
NINL	0.456070017	0.403746018	-0.175807295	1.15E-07	5.41E-05	-0.342311395	0.000732655
NMI	0.307287646	0.22381367	-0.457291616	4.05E-15	1.91E-12	-0.585801208	5.57E-10
NMNAT3	0.657030753	0.546863787	-0.264779369	2.30E-34	1.09E-31	-0.669044998	1.70E-13
NPEPL1	0.810570373	0.705930318	-0.199411661	9.42E-36	4.44E-33	-0.394432135	8.36E-05
NR2E1	0.549813027	0.405217998	-0.440242836	2.59E-31	1.22E-28	-0.399148179	6.75E-05
NRADDP	0.701410959	0.51630388	-0.442039533	1.80E-33	8.48E-31	-0.356066947	0.000428006
NRP2	0.581817308	0.523476676	-0.152440957	4.18E-25	1.97E-22	-0.358093959	0.000394594
NSUN7	0.62647399	0.354381804	-0.821950081	4.36E-38	2.06E-35	-0.458165304	3.43E-06
NUDT12	0.227073197	0.265358307	0.224784286	6.01E-10	2.83E-07	-0.480817886	9.34E-07
NWD2	0.345132921	0.402101917	0.220409122	1.35E-11	6.38E-09	-0.374175872	0.000203092
OAS2	0.469505703	0.315834216	-0.571975209	1.30E-37	6.15E-35	-0.576194157	1.23E-09
OCIAD2	0.599351078	0.465709635	-0.363970597	1.86E-22	8.79E-20	-0.479288271	1.02E-06
OSBPL1A	0.279090254	0.169628532	-0.718352889	5.62E-37	2.65E-34	-0.621698104	2.28E-11
P2RY1	0.331478518	0.218370629	-0.602136551	1.73E-32	8.17E-30	-0.629348673	1.09E-11
PABPC5	0.220709844	0.442593821	1.003832333	1.71E-17	8.06E-15	-0.695351592	7.46E-15
PADI2	0.394960417	0.23705577	-0.736481566	9.41E-33	4.44E-30	-0.541880258	1.70E-08
PAMR1	0.412230901	0.272188842	-0.598844731	3.11E-30	1.47E-27	-0.589563494	4.06E-10
PARP14	0.31566457	0.159712173	-0.982918068	1.94E-38	9.18E-36	-0.349565474	0.000553482
PDPN	0.549124013	0.248962607	-1.14120293	1.12E-36	5.30E-34	-0.496563643	3.58E-07
PHYHIP	0.598048815	0.582082383	-0.039039892	6.72E-06	0.003172135	-0.498526999	3.16E-07
PICK1	0.578624817	0.420093368	-0.46191819	3.31E-37	1.56E-34	-0.373703833	0.000207194
PLA2G16	0.232316272	0.072230724	-1.68540567	9.95E-40	4.70E-37	-0.395642996	7.92E-05
PLBD1	0.498093096	0.368325679	-0.435433432	2.32E-24	1.10E-21	-0.452622242	4.64E-06
PLEKHO1	0.187904174	0.174059613	-0.110415619	9.23E-09	4.35E-06	-0.456403019	3.78E-06
PLLP	0.36928016	0.16311808	-1.178799058	4.78E-40	2.26E-37	-0.448807964	5.71E-06
PLP1	0.574050952	0.7063763	0.299258145	2.61E-22	1.23E-19	-0.497091478	3.46E-07
PMP2	0.358906418	0.515465489	0.522268117	7.77E-28	3.67E-25	-0.491396858	4.93E-07
PNPLA4	0.418487077	0.276978371	-0.59540975	1.81E-27	8.52E-25	-0.619220094	2.88E-11
POLE4	0.29197585	0.253922154	-0.201462774	5.33E-06	0.002513976	-0.595154303	2.51E-10
PON2	0.282770432	0.180484235	-0.647758447	2.22E-30	1.05E-27	-0.677549123	6.41E-14
PPARG	0.495138138	0.43343262	-0.192023344	1.06E-10	5.02E-08	-0.343592393	0.000697594
PPCS	0.358029264	0.19073119	-0.908536729	2.80E-35	1.32E-32	-0.559123419	4.71E-09
PPM1M	0.529296351	0.342839786	-0.626541166	1.31E-40	6.20E-38	-0.477802654	1.12E-06
PPP1R14A	0.437594563	0.324798469	-0.430049983	2.11E-19	9.97E-17	-0.425552416	1.90E-05
PPP1R36	0.619114751	0.361762729	-0.775163054	4.65E-31	2.19E-28	-0.420681033	2.42E-05
PRND	0.47671691	0.534969684	0.166324339	1.44E-33	6.81E-31	-0.742554866	1.07E-17
PRODH	0.520787606	0.32410707	-0.684224623	8.26E-41	3.90E-38	-0.356174677	0.000426167
PRRX1	0.573170288	0.445876823	-0.362318617	1.17E-24	5.53E-22	-0.34025681	0.000792264
PTPDC1	0.259389695	0.361209619	0.477715148	1.24E-27	5.84E-25	-0.572398406	1.67E-09
PYCARD	0.538760974	0.412609127	-0.384869614	1.71E-35	8.06E-33	-0.364562847	0.000303338
RAB34	0.521191104	0.221127405	-1.236934624	3.81E-38	1.80E-35	-0.651883101	1.11E-12
RAB3A	0.76250047	0.780203334	0.033111936	6.64E-06	0.003133681	-0.513715839	1.19E-07
RAB6C	0.131682189	0.262793199	0.996867718	1.50E-16	7.06E-14	-0.430638277	1.47E-05
RARRES2	0.709979063	0.590486394	-0.265872665	5.71E-34	2.70E-31	-0.708517536	1.37E-15
RARRES3	0.606061398	0.436018723	-0.475073869	1.20E-36	5.66E-34	-0.51586209	1.03E-07
RASL11B	0.666646508	0.535621457	-0.315708213	8.57E-23	4.04E-20	-0.712040059	8.57E-16
RASSF10	0.643360559	0.251978304	-1.352327975	7.00E-30	3.30E-27	-0.37702585	0.000179883
RBM11	0.24088802	0.309485025	0.361506958	1.09E-11	5.15E-09	-0.420160919	2.49E-05
RBM24	0.578881093	0.34138123	-0.7618833	6.15E-39	2.90E-36	-0.460171335	3.07E-06
RBP1	0.544808139	0.339916017	-0.680569912	7.75E-36	3.66E-33	-0.640029778	3.78E-12
RDH5	0.555323182	0.365427744	-0.603741454	7.97E-25	3.76E-22	-0.459373957	3.20E-06
RFX4	0.360807193	0.233290228	-0.629102221	1.38E-36	6.53E-34	-0.613188245	5.04E-11
RFX8	0.438595663	0.288127467	-0.606184348	3.70E-36	1.75E-33	-0.432760635	1.32E-05
RGN	0.767049878	0.591206632	-0.37565794	3.93E-33	1.86E-30	-0.581983344	7.65E-10
RGPD2	0.340441632	0.455595325	0.420345472	9.97E-18	4.71E-15	-0.461251405	2.89E-06
RGS16	0.515129665	0.322414508	-0.676018958	1.86E-37	8.77E-35	-0.406885008	4.71E-05
RGS22	0.580628096	0.434461728	-0.418385289	1.45E-27	6.85E-25	-0.603452953	1.22E-10
RHOD	0.583433894	0.447504678	-0.382666436	1.08E-30	5.10E-28	-0.401137684	6.16E-05
RIBC2	0.50663681	0.406078198	-0.319194329	1.41E-15	6.67E-13	-0.362141328	0.000334939
RNASE1	0.774450621	0.723480909	-0.098218308	5.77E-05	0.027245906	-0.672722395	1.12E-13
RNF125	0.375757804	0.299695659	-0.326304883	2.13E-19	1.00E-16	-0.365212801	0.000295336
RNF135	0.369211469	0.181311153	-1.025979694	2.99E-32	1.41E-29	-0.345432157	0.000649918
RNLS	0.482733317	0.366901282	-0.395834458	2.37E-28	1.12E-25	-0.417427777	2.84E-05
RNU6-8	0.42351924	0.285617949	-0.568340867	7.54E-14	3.56E-11	-0.390441658	0.00010007
RPP25	0.505790815	0.188281269	-1.425651359	8.86E-41	4.18E-38	-0.356439067	0.000421684
RPS6KL1	0.374087572	0.501524307	0.422943587	4.55E-32	2.15E-29	-0.549862954	9.46E-09
RSPH9	0.637715916	0.535775623	-0.251284946	1.31E-20	6.18E-18	-0.419939632	2.51E-05
RSRC1	0.252139233	0.110859738	-1.185485122	2.56E-37	1.21E-34	-0.430048644	1.52E-05
RTP4	0.273437138	0.09057945	-1.593953509	1.37E-29	6.45E-27	-0.412027263	3.69E-05
RUSC1	0.377713415	0.215168188	-0.811827225	2.55E-36	1.21E-33	-0.480580685	9.47E-07
S100A10	0.841229795	0.795051874	-0.081450956	3.12E-06	0.001472475	-0.36649541	0.000280113
S100A11	0.67533092	0.14383496	-2.23118024	5.88E-40	2.77E-37	-0.599708391	1.69E-10
S100A16	0.769382234	0.63738237	-0.2715414	2.46E-27	1.16E-24	-0.518294151	8.77E-08
SCD	0.525931027	0.633529114	0.26853731	6.63E-34	3.13E-31	-0.647118388	1.83E-12
SDC4	0.409704105	0.253685422	-0.691541731	1.74E-38	8.20E-36	-0.468154531	1.95E-06
SEC61G	0.390607208	0.433201854	0.149320844	1.94E-18	9.17E-16	-0.471219933	1.64E-06
SEPT7P9	0.142234501	0.178228836	0.325459317	9.39E-18	4.43E-15	-0.349505976	0.000554771
SERPINB1	0.491457252	0.278041207	-0.821767222	2.87E-30	1.36E-27	-0.589592241	4.05E-10
SEZ6L	0.166234048	0.262434642	0.658742267	1.35E-33	6.39E-31	-0.452377411	4.71E-06
SGSM1	0.254203853	0.277775825	0.127935145	4.59E-11	2.17E-08	-0.341317387	0.000760963
SH2D4A	0.564804626	0.44558015	-0.342066942	2.60E-35	1.23E-32	-0.505805982	1.99E-07
SH3D19	0.374355184	0.479819573	0.358084279	1.24E-36	5.85E-34	-0.516204449	1.01E-07
SKIDA1	0.40184733	0.230866169	-0.799590723	5.48E-40	2.59E-37	-0.378563591	0.000168403
SKP1	0.786178294	0.638832145	-0.299419622	3.69E-12	1.74E-09	-0.356163448	0.000426358
SLAIN1	0.258338769	0.393178448	0.605920077	8.29E-40	3.91E-37	-0.387256761	0.000115282
SLC10A2	0.689344457	0.58308719	-0.241513432	2.62E-30	1.24E-27	-0.403517618	5.51E-05
SLC1A5	0.64392429	0.48365024	-0.412926959	1.01E-35	4.74E-33	-0.424908445	1.97E-05
SLC25A20	0.249878059	0.102855813	-1.280600901	5.14E-34	2.43E-31	-0.503380806	2.33E-07
SLC2A10	0.270894894	0.061985205	-2.127737398	9.50E-41	4.48E-38	-0.461164911	2.90E-06
SLC35D2	0.675722455	0.494854541	-0.449426281	7.73E-37	3.65E-34	-0.417139497	2.88E-05
SLC35G2	0.428000396	0.103717235	-2.044956482	1.86E-38	8.77E-36	-0.506054398	1.96E-07
SLC43A3	0.413550046	0.213048678	-0.956878831	3.26E-35	1.54E-32	-0.698855736	4.79E-15
SLC45A3	0.491285921	0.368172713	-0.416180189	2.02E-39	9.54E-37	-0.583578436	6.70E-10
SLC5A6	0.839123302	0.868662226	0.049912485	2.98E-13	1.41E-10	-0.351175701	0.000519602
SLC7A8	0.586854182	0.543780037	-0.109978888	2.68E-12	1.27E-09	-0.585540418	5.69E-10
SLFN12	0.395504856	0.277499622	-0.511209599	1.56E-12	7.36E-10	-0.412766614	3.56E-05
SMIM3	0.613097213	0.463451013	-0.403698992	1.41E-36	6.67E-34	-0.713790817	6.77E-16
SMOC1	0.286722298	0.414083965	0.530269228	8.77E-40	4.14E-37	-0.651786627	1.12E-12
SNAP91	0.105456642	0.24946523	1.24218878	1.55E-33	7.32E-31	-0.423475259	2.11E-05
SNHG15	0.235418057	0.333721124	0.503418028	2.16E-27	1.02E-24	-0.471774842	1.59E-06
SOX1	0.24141823	0.209310097	-0.205892714	9.47E-05	0.04470357	-0.553563053	7.18E-09
SOX2	0.063555707	0.091366296	0.523640398	1.89E-33	8.93E-31	-0.61744961	3.40E-11
SOX2-OT	0.262105313	0.253115622	-0.050350049	1.35E-07	6.35E-05	-0.406772681	4.73E-05
SOX8	0.235239486	0.418496143	0.831084085	3.37E-30	1.59E-27	-0.633046623	7.60E-12
SOX9	0.250885435	0.129909714	-0.949519409	1.21E-28	5.71E-26	-0.753403774	1.94E-18
SOX9-AS1	0.62734028	0.512253725	-0.292389629	9.60E-30	4.53E-27	-0.507176852	1.82E-07
SP100	0.682155618	0.462381261	-0.561017963	1.88E-36	8.87E-34	-0.710464731	1.06E-15
SP140L	0.678420796	0.544728766	-0.316642339	1.54E-28	7.27E-26	-0.74568811	6.61E-18
SP8	0.272927394	0.168557316	-0.695277955	1.72E-26	8.12E-24	-0.570789329	1.89E-09
SPEF2	0.370106428	0.269615214	-0.457038282	3.72E-14	1.76E-11	-0.483227194	8.09E-07
SPINT2	0.363815863	0.243487282	-0.57936203	3.72E-21	1.76E-18	-0.454343208	4.23E-06
SPIRE1	0.349625513	0.469658835	0.425802683	1.43E-34	6.73E-32	-0.355704937	0.00043424
SPRY4	0.615814304	0.494811144	-0.315617388	2.91E-20	1.38E-17	-0.779418148	2.19E-20
SSH3	0.632831556	0.284298924	-1.154412904	1.23E-40	5.78E-38	-0.47586814	1.25E-06
STAT5A	0.665516838	0.55908538	-0.251406549	5.46E-32	2.58E-29	-0.648945648	1.51E-12
SUGP2	0.442633049	0.556057977	0.329124138	2.66E-23	1.25E-20	-0.384115168	0.000132365
SVIL-AS1	0.302408683	0.349072673	0.207027858	1.25E-16	5.89E-14	-0.407998698	4.47E-05
TAGLN2	0.407283482	0.270209952	-0.591952494	8.72E-38	4.12E-35	-0.746999048	5.38E-18
TCEA3	0.509466629	0.282477704	-0.850850651	3.18E-36	1.50E-33	-0.624601315	1.73E-11
TCF7	0.54084728	0.422585543	-0.355977863	2.61E-34	1.23E-31	-0.443488723	7.58E-06
TCFL5	0.262514212	0.205447467	-0.35362599	1.00E-27	4.74E-25	-0.411597238	3.77E-05
TGFB2	0.448446225	0.213645554	-1.069715706	1.44E-40	6.80E-38	-0.57091467	1.88E-09
THBS4	0.693537823	0.447884134	-0.630849002	8.34E-38	3.94E-35	-0.563010186	3.49E-09
THEM4	0.119209177	0.17796702	0.578114614	1.27E-21	5.98E-19	-0.801387165	3.01E-22
TLR4	0.62511185	0.31295882	-0.998141515	1.01E-35	4.74E-33	-0.357438404	0.000405128
TMEM106A	0.743596439	0.259508683	-1.518737051	4.90E-39	2.31E-36	-0.390116118	0.000101534
TMEM144	0.567187475	0.461380291	-0.297869297	4.37E-25	2.06E-22	-0.361531214	0.000343366
TMEM165	0.264386419	0.149921212	-0.818443553	1.57E-33	7.40E-31	-0.432285155	1.36E-05
TMEM173	0.450679855	0.422268878	-0.093941045	1.34E-06	0.000630283	-0.62739247	1.32E-11
TMEM176A	0.549606114	0.399156672	-0.461442927	3.52E-32	1.66E-29	-0.361007686	0.000350751
TMEM220	0.597643122	0.40162299	-0.573442393	1.90E-37	8.97E-35	-0.554188918	6.85E-09
TMEM235	0.737892567	0.59166116	-0.318639591	7.50E-32	3.54E-29	-0.554585179	6.64E-09
TMEM63A	0.323190441	0.219860696	-0.555794809	4.26E-35	2.01E-32	-0.556472805	5.76E-09
TMEM71	0.437693624	0.304519808	-0.523385294	8.31E-32	3.92E-29	-0.500442557	2.80E-07
TMPRSS3	0.863120248	0.732000576	-0.237716783	4.48E-39	2.11E-36	-0.509505221	1.57E-07
TNFAIP6	0.675320642	0.729129036	0.1106015	1.10E-08	5.18E-06	-0.546910397	1.18E-08
TNFRSF12A	0.564422788	0.156993559	-1.84607087	1.28E-40	6.06E-38	-0.649053339	1.49E-12
TNFSF13B	0.389841345	0.249473643	-0.643999705	2.65E-14	1.25E-11	-0.583913551	6.52E-10
TNK2	0.350542276	0.550482404	0.651108002	7.89E-38	3.72E-35	-0.565422951	2.89E-09
TOM1L1	0.492195785	0.243153842	-1.017362918	1.25E-39	5.91E-37	-0.450113204	5.32E-06
TP73-AS1	0.559326454	0.384549974	-0.540519472	3.65E-39	1.72E-36	-0.528724112	4.31E-08
TPBG	0.315796262	0.281227248	-0.167257709	6.43E-06	0.003033503	-0.432586874	1.34E-05
TPPP3	0.650156187	0.400721981	-0.698184688	7.21E-39	3.40E-36	-0.513754543	1.19E-07
TPTEP1	0.315792394	0.406202582	0.363222987	2.72E-17	1.29E-14	-0.386892593	0.000117152
TRAF3IP2-AS1	0.30614845	0.411801841	0.427718902	4.82E-28	2.28E-25	-0.682419639	3.61E-14
TRAM1L1	0.159712594	0.244393396	0.613727218	5.92E-26	2.79E-23	-0.653525397	9.32E-13
TRAV36DV7	0.75144826	0.525050911	-0.517216455	4.14E-16	1.95E-13	-0.631911455	8.50E-12
TRDN	0.728505841	0.767756847	0.075708934	1.04E-11	4.90E-09	-0.449627589	5.46E-06
TRIM58	0.337215127	0.396067148	0.232075787	1.47E-06	0.000693266	-0.51605575	1.02E-07
TRIM61	0.537206485	0.437185772	-0.29723027	1.96E-11	9.27E-09	-0.632779402	7.80E-12
TRIP6	0.803495211	0.669756668	-0.262652384	3.05E-32	1.44E-29	-0.500784616	2.74E-07
TTC23	0.308333453	0.334062647	0.11562725	6.22E-06	0.002936371	-0.449351026	5.54E-06
TUBB2B	0.249901144	0.153624943	-0.701945028	4.55E-29	2.15E-26	-0.520287014	7.67E-08
TUBB2BP1	0.825173224	0.715833894	-0.205072153	1.63E-31	7.67E-29	-0.372164556	0.000221104
TUFM	0.694487111	0.473124442	-0.553728227	8.00E-16	3.78E-13	-0.335745658	0.000938969
TUSC1	0.456880098	0.131205793	-1.799984183	6.66E-36	3.14E-33	-0.397898173	7.14E-05
TXLNB	0.490520494	0.204086153	-1.265135109	2.73E-34	1.29E-31	-0.419418378	2.58E-05
UCN2	0.826261608	0.668341104	-0.30601403	9.23E-22	4.36E-19	-0.334762103	0.000974073
USP2	0.39015237	0.252478313	-0.627878191	7.11E-29	3.36E-26	-0.358563697	0.000387201
VILL	0.638326884	0.496728421	-0.361838114	1.14E-30	5.36E-28	-0.630743039	9.53E-12
VIM	0.338222228	0.113687478	-1.572898116	2.13E-40	1.01E-37	-0.394197509	8.45E-05
VMP1	0.757524376	0.633925876	-0.256978156	2.62E-17	1.24E-14	-0.478986938	1.04E-06
VRK2	0.642939237	0.532478625	-0.271958783	2.80E-18	1.32E-15	-0.543222701	1.54E-08
VTRNA1-2	0.675871903	0.621390936	-0.121248644	3.58E-06	0.001690331	-0.386877308	0.000117231
WWTR1	0.496606485	0.399536617	-0.313775373	6.48E-33	3.06E-30	-0.413079166	3.51E-05
XAF1	0.617143291	0.384742301	-0.681713042	1.53E-30	7.24E-28	-0.629845605	1.04E-11
XIST	0.793365552	0.839375009	0.081329754	3.62E-07	0.000170801	-0.857600869	2.61E-28
YDJC	0.367180077	0.275322104	-0.41536734	4.71E-30	2.23E-27	-0.471695266	1.59E-06
ZDHHC13	0.127287435	0.107466305	-0.24420563	2.78E-20	1.31E-17	-0.367861792	0.000264694
ZDHHC8P1	0.522430747	0.33003039	-0.662640931	2.89E-35	1.37E-32	-0.630828117	9.45E-12
ZFAND4	0.433154791	0.282832653	-0.614933987	9.41E-35	4.44E-32	-0.428607986	1.63E-05
ZFHX4-AS1	0.564057198	0.215627635	-1.387299376	7.13E-35	3.36E-32	-0.463001633	2.62E-06
ZFP69	0.197788996	0.305388823	0.626685101	3.38E-32	1.59E-29	-0.715297294	5.52E-16
ZFP82	0.180171094	0.268258742	0.574257617	1.39E-38	6.55E-36	-0.512975493	1.25E-07
ZIC2	0.342015678	0.147783329	-1.210578931	1.47E-32	6.93E-30	-0.530888342	3.71E-08
ZIC5	0.399672924	0.237699348	-0.749681895	4.77E-38	2.25E-35	-0.678843135	5.51E-14
ZNF135	0.45330816	0.552738809	0.286105782	1.01E-36	4.75E-34	-0.440661628	8.79E-06
ZNF208	0.304352786	0.418481233	0.459418353	2.19E-15	1.03E-12	-0.424440271	2.01E-05
ZNF233	0.232671276	0.335969898	0.530038858	4.87E-11	2.30E-08	-0.571452027	1.80E-09
ZNF257	0.182877671	0.287700765	0.653690124	1.04E-12	4.90E-10	-0.357382102	0.000406045
ZNF300P1	0.231070407	0.351324506	0.604471706	3.82E-17	1.80E-14	-0.488378904	5.93E-07
ZNF329	0.263484696	0.394560139	0.582526045	1.39E-40	6.57E-38	-0.469654452	1.79E-06
ZNF350-AS1	0.245545497	0.354722092	0.530698817	5.99E-16	2.83E-13	-0.56601958	2.76E-09
ZNF492	0.03391877	0.226975775	2.74238259	2.02E-34	9.55E-32	-0.393422557	8.75E-05
ZNF518B	0.496860804	0.424651657	-0.226561856	2.93E-17	1.38E-14	-0.434775256	1.19E-05
ZNF668	0.28414908	0.413665155	0.541815392	3.04E-15	1.43E-12	-0.370680017	0.000235333
ZNF703	0.266987616	0.246459323	-0.115423267	9.26E-08	4.37E-05	-0.454507838	4.19E-06
ZNF714	0.149387361	0.198778618	0.412104486	4.63E-06	0.002185907	-0.432684202	1.33E-05
ZNF728	0.222763104	0.283822298	0.349477636	6.15E-06	0.002900657	-0.396011193	7.79E-05
ZSCAN1	0.276273589	0.360093078	0.382272215	4.74E-10	2.24E-07	-0.732480642	4.87E-17
ZSCAN18	0.291109025	0.393535052	0.434932576	3.16E-37	1.49E-34	-0.351178622	0.000519543
