# Supplementary material for: A Novel Multi-Omics Analysis Model for Diagnosis and Survival Prediction of Lower-Grade Glioma Patients
Source: Front Oncol. 2022 May 12;12:729002. doi: 10.3389/fonc.2022.729002 (PMC9133344; doi:10.3389/fonc.2022.729002)
Supplement: Supplementary Figure 1 — The GO annotation and KEGG signaling pathway analysis in TCGA dataset. (A), the GO annotation exhibited several significant terms in IDHwt/1p19qnon-codel gliomas. (B), the KEGG signaling pathway demonstrated that multiple inflammation and tumor progress-related signaling pathways were significantly enriched in IDHwt/1p19qnon-codel gliomas. The GO annotation was performed by DAVID. The KEGG signaling pathway analysis was performed by ConsensusPathDB. [file DataSheet_1.zip › Table S4.txt]

Category	Term	Count	%	PValue	Genes	List Total	Pop Hits	Pop Total	Fold Enrichment	Bonferroni	Benjamini	FDR
GOTERM_CC_DIRECT	GO:0048471~perinuclear region of cytoplasm	26	6.146572104	3.46E-04	KCNH1, SLC2A10, USP2, PPARG, NANOS1, HFE, TLR4, OAS2, TMEM173, KCNS2, EZR, APOD, CUL7, MT1E, C9ORF24, PLA2G16, MT1M, LYN, PICK1, SPIRE1, ANXA2, DOK1, TNFSF13B, AKR1B1, RAB34, GRASP	346	621	18224	2.205206966	0.097542602	0.097542602	0.460014601
GOTERM_BP_DIRECT	GO:0008360~regulation of cell shape	10	2.364066194	0.001432277	EPB41L3, VRK2, EZR, BVES, PDPN, PLEKHO1, LIMD1, MYL12A, FES, ARAP3	320	140	16792	3.748214286	0.917653087	0.917653087	2.395400591
GOTERM_MF_DIRECT	GO:0008499~UDP-galactose:beta-N-acetylglucosamine beta-1,3-galactosyltransferase activity	4	0.945626478	0.001691002	B3GALT2, B3GNT5, B3GNT7, B3GALNT1	322	13	16881	16.13091257	0.56067802	0.56067802	2.398215948
GOTERM_BP_DIRECT	GO:0042127~regulation of cell proliferation	11	2.600472813	0.002886189	EPS15, KCNH1, TCF7, TCFL5, S100A11, TNK2, JAG1, FAS, CD40, FES, SOX9	320	185	16792	3.120135135	0.993493869	0.919339411	4.771696141
GOTERM_MF_DIRECT	GO:0015250~water channel activity	4	0.945626478	0.003174052	PDPN, AQP5, AQP4, AQP1	322	16	16881	13.10636646	0.786697163	0.538152799	4.457357736
GOTERM_BP_DIRECT	GO:1902041~regulation of extrinsic apoptotic signaling pathway via death domain receptors	4	0.945626478	0.003789972	CFLAR, SP100, LGALS3, FAS	320	17	16792	12.34705882	0.998659448	0.889737494	6.221302655
GOTERM_BP_DIRECT	GO:2000272~negative regulation of receptor activity	3	0.709219858	0.005130707	LY6G6D, LYPD1, HFE	320	6	16792	26.2375	0.999871644	0.893560101	8.333553419
GOTERM_MF_DIRECT	GO:0005372~water transmembrane transporter activity	3	0.709219858	0.005140445	PDPN, AQP4, AQP1	322	6	16881	26.21273292	0.918299852	0.566082051	7.125314316
GOTERM_BP_DIRECT	GO:0006833~water transport	4	0.945626478	0.006092129	PDPN, AQP5, AQP4, AQP1	320	20	16792	10.495	0.999976179	0.881042544	9.820570206
GOTERM_CC_DIRECT	GO:0001726~ruffle	7	1.654846336	0.007244164	EZR, PDPN, TNFRSF12A, S100A11, MTSS1L, ARAP3, ANXA2	346	90	18224	4.096596018	0.884599618	0.660293683	9.245066055
GOTERM_BP_DIRECT	GO:0030335~positive regulation of cell migration	10	2.364066194	0.008702149	INSM1, TNFAIP6, ZNF703, LYN, F3, FAM110C, CD274, RHOD, TRIP6, MMP14	320	184	16792	2.851902174	0.999999756	0.920942613	13.74383393
GOTERM_BP_DIRECT	GO:0007010~cytoskeleton organization	9	2.127659574	0.011932742	ARC, DES, TUBB2B, ZNF135, LIMD1, SH3D19, ARAP3, SOX9, VILL	320	161	16792	2.933385093	0.999999999	0.94958203	18.37761807
GOTERM_BP_DIRECT	GO:0002218~activation of innate immune response	3	0.709219858	0.014638076	TMEM173, PYCARD, IFI16	320	10	16792	15.7425	1	0.959683733	22.07676017
GOTERM_MF_DIRECT	GO:0019911~structural constituent of myelin sheath	3	0.709219858	0.014665122	PLP1, MARVELD1, PLLP	322	10	16881	15.72763975	0.999238353	0.833873673	19.09528156
GOTERM_MF_DIRECT	GO:0042802~identical protein binding	24	5.673758865	0.016528898	KCNH1, EID3, SP100, NMI, KHDRBS2, USP2, KRTAP9-2, PICK1, PPARG, VIM, CLDN10, MRAP2, MKRN3, BBOX1, EPS15, TMEM173, DES, PYCARD, CNTN2, PON2, TNK2, FAS, RNF135, GRASP	322	749	16881	1.679854713	0.999696514	0.802108184	21.26272833
GOTERM_CC_DIRECT	GO:0045121~membrane raft	10	2.364066194	0.016889386	CD48, CFLAR, MARVELD1, BST2, LYN, S100A10, PLLP, FAS, SDC4, ANXA2	346	206	18224	2.55682137	0.993648032	0.814802083	20.32959509
GOTERM_MF_DIRECT	GO:0005200~structural constituent of cytoskeleton	7	1.654846336	0.018590313	INA, EPB41L3, DES, TUBB2B, VIM, NEFH, VILL	322	110	16881	3.336166008	0.999890537	0.781285503	23.59703627
GOTERM_CC_DIRECT	GO:0032587~ruffle membrane	6	1.418439716	0.019687259	EZR, PDPN, RAB34, PLEKHO1, THEM4, SPRY4	346	82	18224	3.853940505	0.997275416	0.771532167	23.30227855
GOTERM_CC_DIRECT	GO:0031225~anchored component of membrane	7	1.654846336	0.020560084	LY6G6D, CD48, LYPD1, BST2, PRND, CNTN2, CD109	346	113	18224	3.26277559	0.997908748	0.708873819	24.20842646
GOTERM_BP_DIRECT	GO:0045765~regulation of angiogenesis	4	0.945626478	0.020610729	HTATIP2, SP100, ENPP2, TNFRSF12A	320	31	16792	6.770967742	1	0.982243548	29.69248301
GOTERM_CC_DIRECT	GO:0043220~Schmidt-Lanterman incisure	3	0.709219858	0.020806589	MARVELD2, AKR1B1, ANXA2	346	12	18224	13.16763006	0.998059386	0.646825065	24.46254287
GOTERM_MF_DIRECT	GO:0015254~glycerol channel activity	3	0.709219858	0.020977389	AQP5, AQP4, AQP1	322	12	16881	13.10636646	0.999966483	0.770516296	26.21962005
GOTERM_MF_DIRECT	GO:0008270~zinc ion binding	33	7.80141844	0.024243389	ZNF208, ZFAND4, LMO2, ENPP2, NANOS1, PPARG, FHL3, APOBEC3G, OAS2, MYT1, NR2E1, MKRN3, BBOX1, RNF125, TCEA3, MT1E, RGN, LIMD1, HHIP, XAF1, SP100, SP140L, MT1M, CSRP1, MMP14, CSRP2, TRIM61, LACTB2, ZDHHC13, TRIM58, RNF135, TRIP6, ZNF257	322	1169	16881	1.479931884	0.999993394	0.774837392	29.67233788
GOTERM_BP_DIRECT	GO:0070373~negative regulation of ERK1 and ERK2 cascade	5	1.182033097	0.024298066	EZR, LYN, TLR4, SPRY4, DUSP6	320	58	16792	4.523706897	1	0.98622631	34.03848967
GOTERM_BP_DIRECT	GO:0009992~cellular water homeostasis	3	0.709219858	0.024439758	AQP5, AQP4, AQP1	320	13	16792	12.10961538	1	0.980128116	34.2003394
GOTERM_BP_DIRECT	GO:0015793~glycerol transport	3	0.709219858	0.024439758	AQP5, AQP4, AQP1	320	13	16792	12.10961538	1	0.980128116	34.2003394
GOTERM_MF_DIRECT	GO:0044548~S100 protein binding	3	0.709219858	0.024484005	EZR, S100A11, ANXA2	322	13	16881	12.09818442	0.99999414	0.73778513	29.92066928
GOTERM_CC_DIRECT	GO:0031012~extracellular matrix	12	2.836879433	0.025932588	FMOD, NES, RARRES2, LGALS3, F3, LGALS1, VIM, EFEMP1, MMP14, ANXA2, TGFB2, THBS4	346	296	18224	2.135291361	0.99959174	0.672019393	29.57149592
GOTERM_BP_DIRECT	GO:0009968~negative regulation of signal transduction	4	0.945626478	0.026323733	RGS22, HHIP, DDIT4L, RGS16	320	34	16792	6.173529412	1	0.979194227	36.31712739
GOTERM_BP_DIRECT	GO:0001921~positive regulation of receptor recycling	3	0.709219858	0.028160361	EPS15, BVES, ANXA2	320	14	16792	11.24464286	1	0.978239063	38.31890931
GOTERM_BP_DIRECT	GO:0006954~inflammatory response	14	3.309692671	0.029232258	RARRES2, PLP1, SP100, NMI, LYN, EPHX2, TLR4, CD40, IFI16, CCRL2, TNFAIP6, CASP4, PYCARD, FAS	320	379	16792	1.938390501	1	0.975066702	39.45967664
GOTERM_CC_DIRECT	GO:0005737~cytoplasm	116	27.42316785	0.03133671	TUBB2B, STAT5A, FAM110C, SLC7A8, AQP4, APOBEC3G, TLR4, TXLNB, AQP1, ZIC2, GSTM1, SLC25A20, CRYGD, CUL7, RGN, FAS, ARC, BST2, PICK1, IFI44, CD40, SKP1, PNPLA4, CDKL2, PTPDC1, RSPH9, SGSM1, PARP14, RNF135, CCDC8, CRACR2A, TPPP3, SLC2A10, RTP4, EID3, RBP1, DNAH14, SSH3, SOX2, OAS2, MYT1, SOX8, FTH1, VRK2, OSBPL1A, CFLAR, S100A16, KLF9, LGALS3, LGALS1, CCDC81, DRC1, S100A11, EPHX2, RPS6KL1, EPS15, HO…	346	5222	18224	1.170007726	0.999921777	0.693333216	34.61011321
GOTERM_BP_DIRECT	GO:0009611~response to wounding	5	1.182033097	0.031716923	NMNAT3, SOX2, PLLP, FABP5, TGFB2	320	63	16792	4.16468254	1	0.976318715	42.0281098
GOTERM_MF_DIRECT	GO:0001948~glycoprotein binding	5	1.182033097	0.035124066	FBXO17, LGALS1, FBXO27, VIM, CNTN2	322	65	16881	4.032728141	0.999999972	0.824080636	40.12082222
GOTERM_BP_DIRECT	GO:0014002~astrocyte development	3	0.709219858	0.03622377	PLP1, VIM, TLR4	320	16	16792	9.8390625	1	0.981994301	46.4272788
GOTERM_BP_DIRECT	GO:0048168~regulation of neuronal synaptic plasticity	3	0.709219858	0.03622377	ARC, CNTN2, NETO1	320	16	16792	9.8390625	1	0.981994301	46.4272788
GOTERM_BP_DIRECT	GO:2000179~positive regulation of neural precursor cell proliferation	3	0.709219858	0.03622377	INSM1, NES, NR2E1	320	16	16792	9.8390625	1	0.981994301	46.4272788
GOTERM_BP_DIRECT	GO:0070848~response to growth factor	3	0.709219858	0.03622377	P2RY1, SOX2, DUSP6	320	16	16792	9.8390625	1	0.981994301	46.4272788
GOTERM_BP_DIRECT	GO:0072197~ureter morphogenesis	2	0.472813239	0.037634502	SOX9, SOX8	320	2	16792	52.475	1	0.980373422	47.73843601
GOTERM_MF_DIRECT	GO:0005102~receptor binding	13	3.073286052	0.038128973	RARRES2, LYN, PICK1, EPHX2, CYTL1, HFE, TGFB2, TRDN, UCN2, TNFSF13B, C1QL1, LGI1, ANGPTL2	322	353	16881	1.930682878	0.999999994	0.820497114	42.74064076
GOTERM_BP_DIRECT	GO:0097191~extrinsic apoptotic signaling pathway	4	0.945626478	0.045243192	TNFRSF12A, G0S2, FAS, TGFB2	320	42	16792	4.997619048	1	0.988674265	54.30500261
GOTERM_MF_DIRECT	GO:0000981~RNA polymerase II transcription factor activity, sequence-specific DNA binding	8	1.891252955	0.045283131	ZNF518B, LMO2, FOXG1, ZSCAN18, ZSCAN1, SOX9, SOX8, NFIB	322	171	16881	2.452653373	1	0.846919048	48.55499117
GOTERM_BP_DIRECT	GO:0071260~cellular response to mechanical stimulus	5	1.182033097	0.046069807	TLR4, FAS, CD40, SOX9, AQP1	320	71	16792	3.695422535	1	0.986756732	54.96963889
GOTERM_BP_DIRECT	GO:0000226~microtubule cytoskeleton organization	5	1.182033097	0.046069807	CUL7, NINL, CNTN2, NEFH, CCDC8	320	71	16792	3.695422535	1	0.986756732	54.96963889
GOTERM_BP_DIRECT	GO:0042246~tissue regeneration	3	0.709219858	0.049739165	APOD, CPQ, SOX2	320	19	16792	8.285526316	1	0.988248034	57.81167848
GOTERM_BP_DIRECT	GO:0001894~tissue homeostasis	3	0.709219858	0.049739165	AKR1B1, NANOS1, SOX9	320	19	16792	8.285526316	1	0.988248034	57.81167848
