# Supplementary material for: A Novel Multi-Omics Analysis Model for Diagnosis and Survival Prediction of Lower-Grade Glioma Patients
Source: Front Oncol. 2022 May 12;12:729002. doi: 10.3389/fonc.2022.729002 (PMC9133344; doi:10.3389/fonc.2022.729002)
Supplement: Supplementary Figure 1 — The GO annotation and KEGG signaling pathway analysis in TCGA dataset. (A), the GO annotation exhibited several significant terms in IDHwt/1p19qnon-codel gliomas. (B), the KEGG signaling pathway demonstrated that multiple inflammation and tumor progress-related signaling pathways were significantly enriched in IDHwt/1p19qnon-codel gliomas. The GO annotation was performed by DAVID. The KEGG signaling pathway analysis was performed by ConsensusPathDB. [file DataSheet_1.zip › Table S5.txt]

p-value	q-value	pathway	source	external_id	members_input_overlap	members_input_overlap_geneids	size	effective_size
0.000887996	0.178698574	Nicotinate metabolism	Reactome	R-HSA-196807	NUDT12; NMNAT3; NAPRT; RNLS	349565; 55328; 93100; 83594	25	24
0.001195859	0.178698574	Nicotinamide salvaging	Reactome	R-HSA-197264	NUDT12; NAPRT; RNLS	55328; 93100; 83594	12	12
0.001533601	0.178698574	Passive transport by Aquaporins	Reactome	R-HSA-432047	AQP4; AQP5; AQP1	358; 362; 361	13	13
0.001537077	0.178698574	PPAR signaling pathway	Wikipathways	WP3942	DBI; SCD; CYP27A1; PPARG; FABP5; ME1	4199; 2171; 1622; 1593; 5468; 6319	68	68
0.001897937	0.178698574	EGFR1	NetPath	Pathway_EGFR1	RGS16; TNK2; ANXA2; CALM3; EPS15; SPRY4; SDC4; VIM; S100A11; STAT5A; DOK1; TOM1L1; MARVELD2; TRIP6; S100A10; TAGLN2; LIMD1; LYN	6776; 153562; 10040; 6281; 1796; 7205; 81848; 302; 8407; 6004; 7431; 4067; 8994; 808; 6282; 10188; 2060; 6385	457	455
0.001991531	0.178698574	Malaria - Homo sapiens (human)	KEGG	path:hsa05144	TGFB2; GYPC; THBS4; TLR4; CD40	7042; 7060; 2995; 7099; 958	49	49
0.002374385	0.178698574	Response to metal ions	Reactome	R-HSA-5660526	CSRP1; MT1E; MT1M	4493; 1465; 4499	15	15
0.002374732	0.178698574	PPAR signaling pathway - Homo sapiens (human)	KEGG	path:hsa03320	DBI; SCD; CYP27A1; PPARG; FABP5; ME1	6319; 1593; 1622; 5468; 4199; 2171	74	74
0.00288292	0.192835282	Ligand-dependent caspase activation	Reactome	R-HSA-140534	FAS; TLR4; CFLAR	355; 8837; 7099	16	16
0.003453533	0.207902663	TNF receptor superfamily (TNFSF) members mediating non-canonical NF-kB pathway	Reactome	R-HSA-5676594	TNFRSF12A; CD40; TNFSF13B	958; 10673; 51330	17	17
0.004845711	0.265192566	TYROBP Causal Network	Wikipathways	WP3945	SLC1A5; STAT5A; CYTL1; PYCARD; TMEM106A	113277; 6510; 54360; 6776; 29108	60	60
0.005842556	0.29310156	Spinal Cord Injury	Wikipathways	WP2431	AQP4; AQP1; VIM; SOX9; TLR4; LGALS3; TNFSF13B	6662; 361; 3958; 7431; 7099; 10673; 358	117	117
0.006657577	0.30829703	NrCAM interactions	Reactome	R-HSA-447038	CNTN2; NRP2	6900; 8828	7	7
0.008517849	0.31463634	Prostaglandin Synthesis and Regulation	Wikipathways	WP98	S100A10; SOX9; ANXA2; PPARG	6662; 6281; 302; 5468	44	44
0.009265604	0.31463634	KitReceptor	NetPath	Pathway_KitReceptor	LYN; DOK1; STAT5A; EZR; FES	4067; 1796; 6776; 7430; 2242	70	70
0.011694039	0.31463634	Caspase activation via extrinsic apoptotic signalling pathway	Reactome	R-HSA-5357769	FAS; TLR4; CFLAR	355; 7099; 8837	26	26
0.012521638	0.31463634	NOD-like receptor signaling pathway - Homo sapiens (human)	KEGG	path:hsa04621	CASP4; CARD6; IFI16; OAS2; TLR4; TRIP6; PYCARD; TMEM173	7205; 340061; 84674; 3428; 837; 29108; 7099; 4939	168	168
0.012980219	0.31463634	Glycosphingolipid biosynthesis - lacto and neolacto series - Homo sapiens (human)	KEGG	path:hsa00601	B3GNT5; B3GALT2; B3GALNT1	8706; 8707; 84002	27	27
0.013269495	0.31463634	TNFR2 non-canonical NF-kB pathway	Reactome	R-HSA-5668541	SKP1; TNFRSF12A; CD40; TNFSF13B	958; 10673; 51330; 6500	50	50
0.014128184	0.31463634	Nuclear Receptors Meta-Pathway	Wikipathways	WP2882	DBI; B3GNT5; TGFB2; PMP2; SCD; SLC2A10; MGST2; ME1; SLC5A6; GSTM1; ZIC2; FTH1	5375; 4199; 7042; 81031; 2495; 8884; 7546; 1622; 6319; 2944; 4258; 84002	316	316
0.014196131	0.31463634	IL3	NetPath	Pathway_IL3	LYN; DOK1; STAT5A; FES	4067; 1796; 6776; 2242	51	51
0.014344011	0.31463634	Keratan sulfate biosynthesis	Reactome	R-HSA-2022854	SLC35D2; B3GNT7; FMOD	93010; 2331; 11046	28	28
0.015974996	0.31463634	NRF2 pathway	Wikipathways	WP2884	TGFB2; GSTM1; SLC2A10; MGST2; ME1; SLC5A6; FTH1	7042; 2495; 81031; 8884; 4199; 2944; 4258	142	142
0.016610617	0.31463634	Metabolism of water-soluble vitamins and cofactors	Reactome	R-HSA-196849	NUDT12; NAPRT; SLC5A6; NMNAT3; RNLS; PPCS	83594; 349565; 79717; 55328; 8884; 93100	114	111
0.01661153	0.31463634	Dimerization of procaspase-8	Reactome	R-HSA-69416	FAS; CFLAR	355; 8837	11	11
0.01661153	0.31463634	Regulation by c-FLIP	Reactome	R-HSA-3371378	FAS; CFLAR	355; 8837	11	11
0.01661153	0.31463634	CASP8 activity is inhibited	Reactome	R-HSA-5218900	FAS; CFLAR	355; 8837	11	11
0.01661153	0.31463634	Regulation of necroptotic cell death	Reactome	R-HSA-5675482	FAS; CFLAR	355; 8837	11	11
0.01720554	0.31463634	Metabolism of vitamins and cofactors	Reactome	R-HSA-196854	SDC4; NUDT12; RBP1; NAPRT; SLC5A6; NMNAT3; RNLS; PPCS	83594; 349565; 93100; 79717; 55328; 5947; 8884; 6385	181	178
0.017306557	0.31463634	Acyl chain remodelling of PE	Reactome	R-HSA-1482839	PLA2G16; RARRES3; PLBD1	5920; 79887; 11145	30	30
0.017306557	0.31463634	Deactivation of the beta-catenin transactivating complex	Reactome	R-HSA-3769402	SOX2; TCF7; SOX9	6932; 6662; 6657	30	30
0.017306557	0.31463634	Nicotinate and nicotinamide metabolism - Homo sapiens (human)	KEGG	path:hsa00760	NUDT12; NMNAT3; NAPRT	83594; 93100; 349565	30	30
0.017515377	0.31463634	Neutrophil degranulation	Reactome	R-HSA-6798695	TMEM63A; ANXA2; S100A11; ENPP4; TNFAIP6; LGALS3; NAPRT; FABP5; RAB3A; BST2; SERPINB1; PYCARD; FTH1; TMEM173; PADI2; CRACR2A	11240; 1992; 9725; 684; 2171; 302; 340061; 22875; 7130; 3958; 93100; 2495; 6282; 29108; 5864; 84766	490	485
0.019694664	0.31463634	Platelet-mediated interactions with vascular and circulating cells	Wikipathways	WP4462	TGFB2; CD40	958; 7042	12	12
0.019694664	0.31463634	P2Y receptors	Reactome	R-HSA-417957	GPR17; P2RY1	2840; 5028	12	12
0.019694664	0.31463634	NAD <i>de novo</i> biosynthesis	HumanCyc	NADSYN-PWY	NMNAT3; IDO1	3620; 349565	13	12
0.019694664	0.31463634	Metallothioneins bind metals	Reactome	R-HSA-5661231	MT1E; MT1M	4493; 4499	12	12
0.021159291	0.31463634	Fatty acid metabolism	Reactome	R-HSA-8978868	DBI; EPHX2; THEM4; FAAH; SCD; SLC25A20; PON2; ELOVL4	1622; 6319; 2053; 5445; 788; 6785; 117145; 2166	189	185
0.021830609	0.31463634	Iron uptake and transport	Reactome	R-HSA-917937	FTH1; HFE; ATP6V1G2; SKP1	2495; 6500; 3077; 534	58	58
0.022342833	0.31463634	Regulation of Ras family activation	PID	ras_pathway	LGALS3; LGALS1; CALM3	3956; 808; 3958	34	33
0.022342833	0.31463634	Keratan sulfate/keratin metabolism	Reactome	R-HSA-1638074	SLC35D2; B3GNT7; FMOD	93010; 2331; 11046	33	33
0.022996676	0.31463634	Dissolution of Fibrin Clot	Reactome	R-HSA-75205	S100A10; ANXA2	302; 6281	13	13
0.022996676	0.31463634	IRF3-mediated induction of type I IFN	Reactome	R-HSA-3270619	IFI16; TMEM173	3428; 340061	13	13
0.022996676	0.31463634	Mammary gland development pathway - Puberty (Stage 2 of 4)	Wikipathways	WP2814	STAT5A; VIM	6776; 7431	13	13
0.0241802	0.323477347	CD40/CD40L signaling	PID	cd40_pathway	C4BPA; STAT5A; CD40	722; 6776; 958	34	34
0.026096851	0.325676349	FAS (CD95) signaling pathway	PID	faspathway	FAS; EZR; CFLAR	355; 7430; 8837	35	35
0.02650854	0.325676349	IL5-mediated signaling events	PID	il5_pathway	LYN; STAT5A	4067; 6776	14	14
0.02650854	0.325676349	Prolactin receptor signaling	Reactome	R-HSA-1170546	STAT5A; SKP1	6776; 6500	14	14
0.02650854	0.325676349	Vitamin B5 (pantothenate) metabolism	Reactome	R-HSA-199220	PPCS; SLC5A6	8884; 79717	14	14
0.029581659	0.335490359	NF-kappa B signaling pathway - Homo sapiens (human)	KEGG	path:hsa04064	CFLAR; LYN; CD40; TLR4; TNFSF13B	8837; 10673; 7099; 958; 4067	95	94
0.030167339	0.335490359	Thyroid cancer - Homo sapiens (human)	KEGG	path:hsa05216	DDB2; PPARG; TCF7	6932; 5468; 1643	37	37
0.030219034	0.335490359	Necroptosis - Homo sapiens (human)	KEGG	path:hsa04217	FAS; CFLAR; STAT5A; TLR4; PYCARD; FTH1; HIST3H2A	6776; 8837; 92815; 355; 29108; 7099; 2495	162	162
0.030221487	0.335490359	H19 action Rb-E2F1 signaling and CDK-Beta-catenin activity	Wikipathways	WP3969	JAG1; CSRP2	182; 1466	15	15
0.030221487	0.335490359	il-7 signal transduction	BioCarta	il7pathway	STAT5A; NMI	6776; 9111	15	15
0.033137884	0.335490359	AGE-RAGE pathway	Wikipathways	WP2324	MMP14; LGALS3; STAT5A; EZR	4323; 7430; 3958; 6776	66	66
0.034126997	0.335490359	Amplification and Expansion of Oncogenic Pathways as Metastatic Traits	Wikipathways	WP3678	TCF7; JAG1	182; 6932	16	16
0.034126997	0.335490359	RIPK1-mediated regulated necrosis	Reactome	R-HSA-5213460	FAS; CFLAR	355; 8837	16	16
0.034126997	0.335490359	Regulated Necrosis	Reactome	R-HSA-5218859	FAS; CFLAR	355; 8837	16	16
0.034126997	0.335490359	Nucleotide-like (purinergic) receptors	Reactome	R-HSA-418038	GPR17; P2RY1	2840; 5028	16	16
0.034126997	0.335490359	STING mediated induction of host immune responses	Reactome	R-HSA-1834941	IFI16; TMEM173	3428; 340061	16	16
0.034126997	0.335490359	CRMPs in Sema3A signaling	Reactome	R-HSA-399956	DPYSL5; FES	56896; 2242	16	16
0.034552163	0.335490359	Transport of vitamins, nucleosides, and related molecules	Reactome	R-HSA-425397	SLC35D2; APOD; SLC5A6	347; 8884; 11046	39	39
0.035173967	0.336106797	Metabolism of lipids	Reactome	R-HSA-556833	DBI; SLC10A2; PLA2G16; THEM4; FAAH; PLBD1; B3GALNT1; SCD; MTMR8; EPHX2; PON2; CYP27A1; OSBPL1A; SLC25A20; FABP5; PNPLA4; ELOVL4; AKR1B1; RARRES3	231; 2053; 1622; 8228; 2166; 11145; 2171; 6319; 5445; 788; 55613; 117145; 114876; 8706; 6555; 79887; 1593; 5920; 6785	664	659
0.038216792	0.353946288	the visual cycle I (vertebrates)	HumanCyc	PWY-6861	RBP1; RDH5	5959; 5947	17	17
0.038216792	0.353946288	Acyl chain remodelling of PI	Reactome	R-HSA-1482922	PLA2G16; PLBD1	79887; 11145	17	17
0.044250471	0.397593787	Bile acid and bile salt metabolism	Reactome	R-HSA-194068	CYP27A1; SLC10A2; OSBPL1A	1593; 6555; 114876	43	43
0.044250471	0.397593787	Signaling by SCF-KIT	Reactome	R-HSA-1433557	LYN; STAT5A; FES	4067; 6776; 2242	43	43
0.046865053	0.404574601	Galactose metabolism	EHMN	Galactose metabolism	SLC35D2; AKR1B1; SLC2A10	231; 81031; 11046	44	44
0.04691731	0.404574601	Growth hormone receptor signaling	Reactome	R-HSA-982772	STAT5A; LYN	6776; 4067	19	19
0.049278316	0.404574601	Transcriptional regulation by RUNX2	Reactome	R-HSA-8878166	WWTR1; LGALS3; SOX9; SKP1	6662; 25937; 3958; 6500	75	75
