# Supplementary material for: A Novel Multi-Omics Analysis Model for Diagnosis and Survival Prediction of Lower-Grade Glioma Patients
Source: Front Oncol. 2022 May 12;12:729002. doi: 10.3389/fonc.2022.729002 (PMC9133344; doi:10.3389/fonc.2022.729002)
Supplement: Supplementary Figure 1 — The GO annotation and KEGG signaling pathway analysis in TCGA dataset. (A), the GO annotation exhibited several significant terms in IDHwt/1p19qnon-codel gliomas. (B), the KEGG signaling pathway demonstrated that multiple inflammation and tumor progress-related signaling pathways were significantly enriched in IDHwt/1p19qnon-codel gliomas. The GO annotation was performed by DAVID. The KEGG signaling pathway analysis was performed by ConsensusPathDB. [file DataSheet_1.zip › Table S7.txt]

CpG.sites	High_risk_score_Mean	Low_risk_score_Mean	logFC	P.value	FDR
cg07605143	0.940817333	0.832942354	-0.107874979	1.74E-15	2.42E-15
cg16511076	0.905517514	0.807180648	-0.098336866	2.23E-12	2.63E-12
cg18876728	0.924799984	0.829140261	-0.095659723	5.16E-12	5.94E-12
cg18449135	0.939034368	0.847106093	-0.091928275	2.89E-13	3.56E-13
cg18085333	0.933136168	0.845744045	-0.087392123	2.70E-11	2.98E-11
cg17512904	0.656165388	0.754323413	0.098158025	0.020553958	0.020553958
cg18580296	0.104812168	0.275766071	0.170953903	9.90E-10	1.07E-09
cg02989600	0.050591617	0.227788204	0.177196586	2.26E-13	2.86E-13
cg25859468	0.124321047	0.316059492	0.191738445	1.36E-21	2.40E-21
cg17544952	0.059879503	0.256966882	0.197087379	3.24E-09	3.36E-09
cg16967578	0.521645083	0.720004896	0.198359814	7.86E-09	8.01E-09
cg05494014	0.07664554	0.28959066	0.21294512	3.94E-25	1.10E-24
cg06411724	0.044170259	0.261505344	0.217335085	2.52E-25	7.43E-25
cg18603154	0.029571006	0.255567307	0.225996302	3.24E-16	4.64E-16
cg27096779	0.062220665	0.288775141	0.226554476	3.37E-26	1.62E-25
cg02908900	0.066551333	0.295848836	0.229297503	2.19E-24	4.64E-24
cg08942875	0.143406734	0.373226264	0.22981953	7.77E-15	1.06E-14
cg10484211	0.556474963	0.792947734	0.236472771	1.94E-09	2.06E-09
cg00360769	0.459989041	0.700392821	0.24040378	1.25E-14	1.66E-14
cg04961553	0.18443957	0.428280034	0.243840464	4.16E-13	5.00E-13
cg13633756	0.300235965	0.560748603	0.260512638	1.67E-14	2.16E-14
cg20698667	0.53631697	0.805930457	0.269613487	2.57E-11	2.90E-11
cg18714412	0.06263257	0.345584921	0.282952352	7.82E-21	1.34E-20
cg00332212	0.12609483	0.410729434	0.284634604	1.18E-18	1.84E-18
cg25132662	0.345523061	0.647383985	0.301860924	7.27E-24	1.48E-23
cg00003994	0.056323891	0.358290505	0.301966614	1.16E-17	1.76E-17
cg12829717	0.062972224	0.378707234	0.31573501	1.22E-25	4.03E-25
cg03985727	0.092048092	0.409841219	0.317793126	4.58E-17	6.75E-17
cg26808293	0.081054468	0.407155171	0.326100704	1.66E-23	3.27E-23
cg02969141	0.100575207	0.44543611	0.344860903	1.30E-27	1.13E-26
cg27638126	0.076405912	0.424594326	0.348188415	4.35E-22	7.95E-22
cg19805953	0.194764066	0.56406134	0.369297273	3.81E-20	6.12E-20
cg22021178	0.050836755	0.42647718	0.375640425	9.63E-29	2.10E-27
cg26731119	0.132913404	0.509239315	0.376325911	3.40E-20	5.62E-20
cg13285637	0.060564667	0.445740625	0.385175959	3.02E-22	5.72E-22
cg02871614	0.072536286	0.466414177	0.393877891	1.58E-28	2.10E-27
cg01795122	0.104045727	0.500986442	0.396940715	9.35E-26	3.54E-25
cg10465672	0.235660551	0.634237148	0.398576597	1.55E-24	3.56E-24
cg07395354	0.119061476	0.523549767	0.404488291	1.94E-25	6.05E-25
cg23344780	0.275767081	0.694752989	0.418985908	4.17E-25	1.10E-24
cg27508144	0.061287857	0.509857738	0.44856988	1.93E-24	4.25E-24
cg05319305	0.083154889	0.550674559	0.46751967	1.24E-24	2.99E-24
cg00510447	0.147642095	0.626250934	0.478608839	7.73E-27	5.12E-26
cg25071651	0.113962034	0.608159688	0.494197653	5.94E-26	2.63E-25
cg21387604	0.092579758	0.590298707	0.497718949	1.49E-27	1.13E-26
cg07810039	0.189001353	0.704942788	0.515941435	1.15E-25	4.03E-25
cg06899755	0.07004899	0.586824348	0.516775358	7.89E-26	3.22E-25
cg11976166	0.083657048	0.601804484	0.518147436	1.11E-24	2.80E-24
cg00839579	0.139906686	0.666866868	0.526960182	1.18E-26	6.95E-26
cg23545105	0.287468763	0.843803786	0.556335023	3.18E-26	1.62E-25
cg01558923	0.111367415	0.683470187	0.572102773	1.27E-28	2.10E-27
cg17934824	0.059785795	0.638511838	0.578726043	4.52E-28	4.79E-27
cg03208951	0.137917814	0.725578683	0.58766087	1.12E-29	5.94E-28
